# Supplementary material for: PIKfyve Deficiency Exacerbates Radiation-Induced Intestinal Toxicity
Source: Toxics. 2026 May 14;14(5):434. doi: 10.3390/toxics14050434 (PMC13211304; doi:10.3390/toxics14050434)
Supplement: Supplementary file 1 [file toxics-14-00434-s001.zip]

Archive with 4 entries (4 files):
- File S1_Normalized_Counts.csv
- File S2_DE_Results.xlsx
- File S3_KEGG_Enrichment.xlsx
- File S4_GSEA_Results.xlsx
