# Supplementary material for: PIKfyve Deficiency Exacerbates Radiation-Induced Intestinal Toxicity
Source: Toxics. 2026 May 14;14(5):434. doi: 10.3390/toxics14050434 (PMC13211304; doi:10.3390/toxics14050434)
Supplement: Supplementary file 1 [file toxics-14-00434-s001.zip › File S1_Normalized_Counts.csv]

gene_id	Symbol	Description	GeneType	WT-1	WT-2	WT-3	KO-1	KO-2	KO-3	6h-IRWT-1	6h-IRWT-2	6h-IRWT-3	6h-IRKO-1	6h-IRKO-2	6h-IRKO-3	24h-IRWT-1	24h-IRWT-2	24h-IRWT-3	24h-IRKO-1	24h-IRKO-2	24h-IRKO-3
100009600	Zglp1	zinc finger, GATA-like protein 1	protein_coding	19.120625599053	32.697360314462	17.8687480418059	17.2562526154688	13.5976679793317	19.0341856855183	18.4706716210818	23.9696342523931	15.8094280016789	26.7830423578001	9.71487657638609	26.7925186264055	13.2038140024209	7.23845782204922	7.06845955376479	5.09455467701502	12.6215547132987	9.4071467894315
100017	Ldlrap1	low density lipoprotein receptor adaptor protein 1	protein_coding	863.614922890562	1036.25480381218	1025.46759595475	1064.49508321673	1109.18120231406	975.752466194467	1521.31168079092	1397.61405871646	1420.98858744502	1694.98396635792	1625.29885122939	1706.40627251624	1592.94584643493	1533.51899287128	1628.77503717466	1650.63571535287	1564.02098822293	1706.87452301574
100019	Mdn1	midasin AAA ATPase 1	protein_coding	2107.51784380674	1805.90036198336	2017.18311227497	1539.04203014212	1527.79512367777	1679.01553731204	2905.77247638928	2919.68583374342	3193.50445633913	2513.77983272496	2474.37906400554	2062.10005428059	1437.32946712068	1193.31147523497	1874.15156168392	1421.38075488719	1503.01680710865	1504.09824777688
100034251	Wfdc17	WAP four-disulfide core domain 17	protein_coding	9.56031279952652	11.3183170319291	0	8.62812630773439	9.71261998523693	5.00899623303114	3.35830393110578	9.21909009707426	7.43973082431946	9.5653722706429	5.82892594583165	5.54327971580802	7.54503657281197	2.06813080629978	3.02933980875634	0	4.2071849044329	0
100034361	Mfap1b	microfibrillar-associated protein 1B	protein_coding	729.770543697191	564.658260815132	725.669712142227	619.068062579942	752.728048855862	801.439397284983	1147.7003684554	1193.87216757112	1144.78858059216	1091.40897608036	1242.53271411978	1079.0917846773	920.49446188306	1003.04344105539	937.075780841961	1039.28915411106	1104.38603741364	1091.22902757405
100034363	Tmsb15b2	thymosin beta 15b2	protein_coding	8.49805582180135	17.6062709385565	23.8249973890745	8.62812630773439	10.6838819837606	11.0197917126685	8.39575982776445	11.0629081164891	13.949495295599	6.69576058945003	6.80041360347026	11.086559431616	15.0900731456239	12.4087848377987	6.05867961751268	10.18910935403	6.31077735664935	10.4523853215906
100036521	Umad1	UMAP1-MVP12 associated (UMA) domain containing 1	protein_coding	809.439817026579	920.556451930237	877.554070497577	861.734114984972	791.57852879681	945.69848879628	878.196477984162	797.451293396923	849.989246678499	978.537583286769	1021.03352817818	1086.48282429837	1027.06810347403	1140.57413967433	1012.80927606087	1227.78767716062	1117.00759212694	1232.33622941553
100036568	Gm3373	-	protein_coding	7.43579884407618	10.0607262506037	10.9197904699925	4.31406315386719	2.91378599557108	5.00899623303114	12.5936397416467	16.5943621747337	9.29966353039933	17.2176700871572	6.80041360347026	6.4671596684427	6.60190700121047	9.30658862834899	8.0782394900169	5.09455467701502	6.31077735664935	6.27143119295433
100037258	Dnajc3	DnaJ heat shock protein family (Hsp40) member C3	protein_coding	4495.47152973291	4200.35320962704	4622.04949348045	5072.25975315935	5074.84394228629	4922.84149782301	4316.26012745371	4422.39751956652	4494.527384242	4662.16244471135	4866.18167711179	4695.1579192894	3763.08699068997	3667.82998497265	3967.42536953455	3915.67472475374	3960.01279129747	4062.84217450225
100037278	Niban3	niban apoptosis regulator 3	protein_coding	82.8560442625632	83.0009915674804	83.3874908617607	76.5746209811427	53.4194099188031	93.1673299343793	140.209189123666	78.3622658251312	103.226265187433	113.827930020651	76.7475249534501	74.8342761634083	51.8721264380823	47.5670085448949	55.5378964938662	75.3994092198223	59.9523848881688	47.0357339471575
100037282	Rsph3b	radial spoke 3B homolog (Chlamydomonas)	protein_coding	1551.95744445647	1482.69953118272	1398.72588838358	1777.39401939328	1762.8405273205	1600.87519607675	1180.44383178368	1231.67043696912	1129.90911894352	1318.10829889459	1248.36164006561	1205.66333818825	1747.61909617757	1776.52436261151	1254.14668082512	1535.49877965233	1569.27996935347	1677.60784411528
100037283	Rnaset2a	ribonuclease T2A	protein_coding	6380.97766519509	6301.78740522188	6259.02535575477	6887.40182514897	7176.65490709157	6259.24169279572	4131.55341124289	4089.58836706214	3930.9677742998	3833.80120607368	4348.37875559041	4648.04004170503	4940.11269604864	5541.55649548025	4710.62340261611	5032.40110995544	4734.13481371312	4846.77107362154
100038347	Fam174b	family with sequence similarity 174, member B	protein_coding	2749.12105835274	2730.22958625758	2803.40802611443	3091.02624974584	3029.3661733954	2479.45313535042	3663.90958883641	3152.9288131994	2813.1482179458	2825.61096874791	2783.31213913461	3010.00088568376	3292.46533446082	3078.41270517722	3597.84591286628	2924.27438460662	2661.04445205381	2901.58216527354
100038538	Gm10767	predicted gene 10767	protein_coding	50.9883349308081	259.063700953045	62.5406181463205	75.4961051926759	67.0170778981348	42.0755683574616	48.6954070010338	39.6420874174193	55.797981182396	54.5226219426645	45.6599199090146	60.9760768738883	39.6114420072628	52.7373355606443	34.3325178325718	56.0401014471652	42.071849044329	36.5833486255669
100038725	Cep85l	centrosomal protein 85-like	protein_coding	40.3657651535564	35.2125418771129	15.8833315927163	39.9050841732715	34.9654319468529	14.0251894524872	19.3102476038582	16.5943621747337	24.1791251790383	11.4784467247715	16.5152901798564	11.086559431616	19.8057210036314	23.7835042724474	19.1858187887901	14.2647530956421	13.6733509394069	10.4523853215906
100038847	Gm10406	predicted gene 10406	protein_coding	8.49805582180135	3.77277234397638	3.97083289817908	4.31406315386719	3.88504799409477	3.00539773981869	7.55618384498801	6.45336306795198	11.1595962364792	8.60883504357861	10.6863642340247	5.54327971580802	4.71564785800748	4.13626161259955	8.0782394900169	8.15128748322403	7.36257358275758	15.6785779823858
100038862	Btnl1	butyrophilin-like 1	protein_coding	3221.82541344044	2926.41374814435	2904.664265018	4156.59984875104	4007.42700590876	4369.84831369637	3068.65021704791	3223.91580694687	2991.70175772946	3782.1481958122	4453.29942261538	3940.34799798687	4427.05020909742	5188.94019300614	2827.38382150592	5375.77409518625	5276.86166638497	5269.0474406138
100038882	Isg15	ISG15 ubiquitin-like modifier	protein_coding	16.9961116436027	2.51518156265092	20.8468727154402	21.570315769336	25.252811961616	21.0377841787308	7.55618384498801	14.7505441553188	21.3892261199185	64.0879942133075	56.3462841430393	46.1939976317335	7.54503657281197	14.4769156440984	10.0977993625211	21.3971296434631	15.7769433916234	15.6785779823858
100038927	Defa30	defensin, alpha, 30	protein_coding	1312.94962446831	2678.66836422323	2421.21535966469	2377.04879778082	2712.73476187667	1998.58949697943	1991.47423114573	1334.00233704665	1241.50508130831	1604.11292978681	1028.80542943929	1709.17791237414	1212.86462907952	1408.39707909015	2764.77746545829	1593.5767029703	1293.70935811312	1975.50082578062
100038948	Mup9	major urinary protein 9	protein_coding	1009.14412883891	498.005949404883	196.556228459864	729.076673003556	413.757611371093	559.003979606276	306.445233713403	320.824335378184	97.646467069193	44.0007124449574	388.595063055444	400.040019490812	483.825470231567	415.694292066255	366.550116859517	233.330604207288	299.761924440844	142.152440373632
100038969	Rps12-ps18	-	protein_coding	9.56031279952652	26.4094064078347	22.8322891645297	23.7273473462696	20.3965019689975	16.0287879456997	11.7540637588702	9.21909009707426	7.43973082431946	18.1742073142215	10.6863642340247	12.0104393842507	8.48816614441346	8.27252322519911	6.05867961751268	11.208020289433	4.2071849044329	9.4071467894315
100039008	Mup10	major urinary protein 10	protein_coding	2061.84079376455	1550.60943337429	1614.1435731098	2333.90816624215	1757.01295532936	1308.34981606773	613.730043409582	854.609651998784	610.987893947236	461.050943444988	855.880626379615	787.14571964474	1264.73675551761	1395.98829425235	643.229819392596	514.550022378517	951.875584627944	634.459789020547
100039019	Mup-ps12	-	protein_coding	10.6225697772517	22.6366340638583	9.9270822454477	16.177736827002	12.626405980808	5.00899623303114	2.51872794832934	14.7505441553188	1.85993270607987	0.95653722706429	3.88595063055444	6.4671596684427	6.60190700121047	21.7153734661476	4.03911974500845	7.13237654782103	9.46616603497403	1.04523853215906
100039028	Mup11	major urinary protein 11	protein_coding	1039.94958119294	935.647541306143	612.500974544123	1058.02398848593	1000.3998584794	723.299056049697	224.166787401311	540.238679688552	340.367685212615	112.871392793586	540.147137647067	494.275774659549	698.859012556708	646.29087696868	284.757942023096	295.484171266871	522.742724375788	311.481082583399
100039054	Mup12	major urinary protein 12	protein_coding	586.365851704293	584.779713316339	380.207250000647	619.068062579942	420.556445360759	320.575758913993	177.15053236583	132.754897397869	142.28485201511	43.0441752178931	264.244642877702	234.665507969206	292.370167196464	255.414154578022	264.562343298054	123.288223183763	287.140369727546	108.704807344542
100039060	Gm2026	predicted gene 2026	protein_coding	641.603214546002	827.494734112153	573.785353786877	629.85322046461	529.337789195412	355.638732545211	595.2593717885	598.318947300119	562.629643589159	704.011399119318	343.906630804068	649.487606702174	524.380041810432	344.343779248913	554.36918500241	446.282989706516	395.475381016693	509.03116516146
100039089	Mup13	major urinary protein 13	protein_coding	608.673248236522	383.565188304266	322.63017297705	723.684094061222	345.769271474435	379.681914463761	75.5618384498801	283.947974989887	236.211453672143	155.915568011479	197.211994500638	219.883428727052	331.981609203727	122.019717571687	268.601463043062	190.536344920362	148.30326788126	119.157192666132
100039116	Mup14	major urinary protein 14	protein_coding	1085.62663123512	1202.25678694714	702.837422977697	1177.73924100574	1093.64101033768	712.279264337029	266.145586540133	581.724585125386	388.725935570692	314.700747704152	441.055396567929	457.320576554162	774.309378284828	738.32269784902	503.880188189804	312.805657168722	604.78283001223	365.833486255669
100039123	Gm14295	predicted gene 14295	protein_coding	897.607146177768	993.496717247114	991.715516320225	814.279420292433	832.371532734805	814.462787490864	885.75266182915	919.143282678304	1062.0215751716	980.450657740898	842.279799172674	873.990435192399	795.058228860061	716.607324382873	883.557444220599	804.939638968373	841.43698088658	903.086091785424
100039139	Ccdc152	coiled-coil domain containing 152	protein_coding	9.56031279952652	6.2879539066273	8.93437402090293	6.47109473080079	11.6551439822843	13.023390205881	4.19787991388223	3.6876360388297	10.2296298834393	7.65229781651432	12.6293395493019	15.7059591947894	11.3175548592179	9.30658862834899	11.1075792987732	17.3214859018511	14.7251471655152	13.5881009180677
100039150	Mup15	major urinary protein 15	protein_coding	534.31525979576	657.719978633216	453.66765861696	668.679788849415	568.18826913636	429.771876794072	177.15053236583	306.995700232573	236.211453672143	100.43640884175	209.84133404994	219.883428727052	362.161755494974	200.608688211078	202.965767186675	110.042381023524	165.132007498991	176.64531193488
100039177	Mup16	major urinary protein 16	protein_coding	553.435885394813	685.386975822376	283.914552219804	490.724683752393	622.578941053687	499.897824056508	183.867140228042	286.713702019009	299.449165678858	69.8272175756932	134.065296754128	294.71770489046	487.597988517973	298.844901510318	138.339851266539	216.009118305437	254.534686718191	210.09294496397
100039206	Mup17	major urinary protein 17	protein_coding	503.50980744173	505.551494092835	468.558281985131	489.646167963926	442.895471326804	328.590152886843	139.36961314089	246.149705591883	154.374414604629	125.306376745422	215.670259995771	191.243150195377	332.924738775328	292.640509091418	150.457210501565	133.477332537794	231.39516974381	162.011972484654
100039239	Gm2115	predicted gene 2115	protein_coding	10.6225697772517	6.2879539066273	8.93437402090293	9.70664209620118	7.77009598818954	12.0215909592747	19.3102476038582	25.8134522718079	15.8094280016789	34.4353401743145	28.1731420715197	26.7925186264055	8.48816614441346	7.23845782204922	6.05867961751268	20.3782187080601	10.5179622610823	8.36190825727244
100039252	Gm12693	-	protein_coding	257.066188609491	350.867827989804	226.337475196208	317.083641809239	299.148695545297	271.487595830288	138.530037158113	135.520624426992	121.825592248231	178.872461461022	159.323975852732	196.786429911185	121.663714736593	103.406540314989	100.977993625211	114.118024765136	103.076030158606	124.383385326928
100039441	Gm2237	predicted gene 2237	protein_coding	172.085630391477	179.835481729541	159.826024151708	134.81447355835	106.838819837606	125.224905825779	198.979507918018	168.709348776459	171.113808959348	235.308157857815	195.26901918536	173.689431095318	132.038140024209	92.03182088034	242.347184700507	132.458421602391	205.100264091104	150.514348630904
100039532	Gm10029	-	protein_coding	54.1751058639836	45.2732681277166	51.620827676328	62.5539157310743	55.3619339158505	33.0593751380055	24.3477035005169	32.2668153397599	29.7589232972779	62.1749197591789	40.8024816208216	49.8895174422722	30.1801462912479	29.9878966913468	28.2738382150592	25.4727733850751	23.139516974381	38.6738256898851
100039596	Tcf24	transcription factor 24	protein_coding	256.003931631766	296.791424392809	268.031220627088	193.054326135557	219.505211666355	193.347254595002	155.321556813642	167.787439766752	159.024246369829	110.001781112393	128.236370808296	153.364072137355	574.365909105311	509.794243752895	493.782388827283	383.110511711529	420.71849044329	357.471577998397
100039707	Mthfsl	5, 10-methenyltetrahydrofolate synthetase-like	protein_coding	397.284109669213	494.233177060906	419.915578982438	486.410620598526	614.808845065497	507.912218029358	375.290464301071	306.995700232573	269.690242381581	426.615603270673	340.992167831152	403.735539301351	539.470114956056	512.896439962345	408.960874182106	490.096159928845	471.204709296485	573.835954155322
100039786	Gm2423	-	protein_coding	1972.61120763564	2804.42744235578	2641.59658551363	2899.05043939875	2654.45904196525	2625.71582535493	2139.23960411438	1887.1477428711	1694.39869523876	2221.07944124328	1879.82861753071	2085.19705309645	1512.7798328488	1755.84305454851	1596.46207921459	1754.56463076397	1467.25573542097	1774.81502760608
100039795	Ildr2	immunoglobulin-like domain containing receptor 2	protein_coding	52.0505919085333	38.9853142210893	21.8395809399849	42.0621157502051	16.5114539749028	21.0377841787308	15.9519436727525	12.906726135904	17.6693607077587	22.956893449543	19.4297531527722	23.0969988158668	31.1232758628494	14.4769156440984	15.1466990437817	25.4727733850751	22.0877207482727	10.4523853215906
100039815	Gm2436	-	protein_coding	217.76268043366	191.15379876147	230.308308094387	213.546126116426	218.533949667831	214.385038773733	214.93145159077	220.336253320075	194.362967785346	205.655503818822	203.040920446469	169.993911284779	205.602246609126	217.153734661477	208.014666867935	226.198227659467	193.530505603913	240.404862396583
100039830	Gm2446	-	protein_coding	216.700423455934	187.381026417494	233.286432768021	213.546126116426	223.390259660449	214.385038773733	217.450179539099	220.336253320075	196.222900491426	204.698966591758	200.126457473553	167.222271426875	205.602246609126	217.153734661477	207.004886931683	224.160405788661	206.152060317212	265.4905871684
100039968	Tmem35b	transmembrane protein 35B	protein_coding	314.42806540665	333.261557051247	380.207250000647	319.240673386172	373.935869431622	359.645929531636	299.728625851191	310.683336271403	288.289569442379	285.048093665159	315.733488732548	331.672902995847	525.323171382033	604.928260842685	447.332511759686	486.020516187233	468.04932061816	516.347834886574
100040049	Smim38	small integral membrane protein 38	protein_coding	7.43579884407618	7.54554468795277	14.8906233681715	14.0207052500684	10.6838819837606	7.0125947262436	5.03745589665867	3.6876360388297	0	5.73922336238574	9.71487657638609	7.39103962107737	13.2038140024209	6.20439241889933	15.1466990437817	8.15128748322403	7.36257358275758	16.7238165145449
100040298	Gm15501	predicted pseudogene 15501	protein_coding	561.933941216614	757.069650357927	683.975966711346	719.370030907354	821.687650751044	603.08314645695	407.194351646576	389.967511106241	363.616844038614	482.094762440402	440.08390891029	479.493695417394	460.24723094153	498.419524318246	405.931534373349	426.923681933859	322.901441415225	493.352587179074
100040416	Rpl13-ps6	-	protein_coding	772.260822806198	1043.80034850013	904.357192560285	1028.90406219733	999.42859648088	752.351234201278	532.291173080266	493.221320193473	646.326615362753	570.096187330317	594.550446474829	646.71596684427	563.048354246093	564.599710119839	512.968207616073	586.89269879213	469.101116844269	512.166880757937
100040462	Mndal	myeloid nuclear differentiation antigen like	protein_coding	25.4941674654041	26.4094064078347	9.9270822454477	4.31406315386719	24.2815499630923	4.00719698642491	7.55618384498801	7.37527207765941	9.29966353039933	3.82614890825716	10.6863642340247	5.54327971580802	9.43129571601496	16.5450464503982	12.1173592350254	5.09455467701502	9.46616603497403	8.36190825727244
100040500	Gm2808	-	protein_coding	37.1789942203809	16.348680157231	27.7958302872536	24.8058631347364	20.3965019689975	45.0809660972803	86.4763262259739	87.5813559222055	124.615491307351	118.610616155972	110.749592970801	95.1596351213711	78.2797544429242	86.8614938645906	112.085572923985	108.004559152718	100.97243770639	145.288155970109
100040531	Dynlt1f	dynein light chain Tctex-type 1F	protein_coding	2427.25719410201	2638.42545922082	2316.98099608749	2918.46372359116	2549.56274612469	2206.96374027352	1840.35055424597	1986.7139159195	1684.16906535532	1931.2486614428	2265.50921761324	2190.5193676968	3133.07643686017	3014.30065018192	2689.04397023938	2455.57535432124	2668.40702563657	2370.60099093674
100040563	Dynlt1c	dynein light chain Tctex-type 1C	protein_coding	1463.79011530528	1248.78764585618	1484.09879569443	1816.22058777809	1683.19704344156	1471.64309326455	1172.88764793869	1296.20406764864	1083.41080129152	1280.80334703908	1426.14388141348	1515.16312232086	1869.28281091416	1664.84529907132	1525.77748367694	1538.55551245854	1067.57316949985	1532.31968814518
100040608	Fancf	Fanconi anemia, complementation group F	protein_coding	352.669316604756	510.581857218137	360.353085509751	309.534031289971	273.895883583681	336.604546859693	249.354066884604	253.524977669542	239.001352731263	333.831492245437	269.102081165895	277.163985790401	271.621316621231	271.959201028421	252.444984063028	206.83891988681	219.825411256619	218.454853221243
100040671	Gm2897	predicted gene 2897	protein_coding	35.0544802649306	30.1821787518111	16.8760398172611	17.2562526154688	11.6551439822843	10.0179924660623	27.7060074316227	39.6420874174193	22.3191924729584	40.1745635367002	25.2586790986038	23.0969988158668	16.9763322888269	13.4428502409485	21.2053786612944	8.15128748322403	35.7610716876797	22.9952477074992
100040766	Mroh2a	maestro heat-like repeat family member 2A	protein_coding	8.49805582180135	11.3183170319291	15.8833315927163	9.70664209620118	7.77009598818954	17.0305871923059	21.8289755521876	24.8915432621005	22.3191924729584	34.4353401743145	28.1731420715197	19.4014790053281	16.9763322888269	16.5450464503982	14.1369191075296	18.3403968372541	9.46616603497403	27.1762018361354
100040843	Cyp4a32	cytochrome P450, family 4, subfamily a, polypeptide 32	protein_coding	24.4319104876789	21.3790432825328	24.8177056136192	56.0828210002735	44.6780519320899	45.0809660972803	17.6310956383054	29.5010883106376	25.1090915320782	31.5657284931216	58.2892594583165	28.6402785316748	31.1232758628494	19.6472426598479	20.1955987250423	48.9077248993442	31.5538867832468	32.4023944969307
100040944	Gm3055	predicted gene 3055	protein_coding	81.793787284838	83.0009915674804	116.146862271738	88.4382946542774	70.9021258922296	74.1331442488609	123.417669468137	133.676806407577	131.125255778631	122.436765064229	106.863642340247	119.180513889873	107.516771162571	63.0779895921432	97.948653816455	109.023470088121	98.8688452541732	95.1167064264741
100040961	Gm10145	-	protein_coding	59.4863907526095	36.4701326584384	24.8177056136192	40.9835999617383	40.7930039379951	58.1043563031613	31.9038873455049	22.1258162329782	36.2686877685574	18.1742073142215	31.0876050444355	24.0208787685014	34.8957941492553	17.5791118535481	32.3129579600676	51.9644577055532	27.3467018788139	33.4476330290898
100041077	Gm13102	predicted gene 13102	protein_coding	0	0	0	2.1570315769336	4.85630999261846	12.0215909592747	1.67915196555289	0	0	2.86961168119287	4.85743828819305	3.69551981053868	24.5213688616389	18.613177256698	5.04889968126056	26.4916843204781	27.3467018788139	28.2214403682945
100041151	Gm3636	predicted gene 3636	protein_coding	129.595351282471	164.744392353635	153.869774804439	167.169947212354	105.867557839082	115.206913359716	219.968907487429	236.930615494808	239.931319084303	264.960811896808	184.582654951336	186.623750432204	149.957601884638	106.508736524438	184.789728334137	116.155846635942	154.614045237909	155.740541291699
100041194	Ahnak2	AHNAK nucleoprotein 2	protein_coding	44.6147930644571	57.8491759409712	31.7666631854326	51.7687578464063	61.1895059069926	66.1187502760111	171.273500486395	128.145352349332	140.42491930903	196.09013154818	136.979759727044	149.668552326817	431.953343793485	553.22499068519	626.06356047631	407.564374161201	362.869698007338	424.366844056577
100041230	H4c17	H4 clustered histone 17	protein_coding	30.8054523540299	15.0910893759055	16.8760398172611	24.8058631347364	13.5976679793317	21.0377841787308	8.39575982776445	16.5943621747337	14.8794616486389	18.1742073142215	30.1161173867969	10.1626794789814	13.2038140024209	37.226354513396	20.1955987250423	12.226931224836	16.8287396177316	13.5881009180677
100041273	Ndufb4c	NADH:ubiquinone oxidoreductase subunit B4C	protein_coding	777.572107694824	479.142087685001	485.434321802392	442.191473271387	509.912549224939	478.860039877777	255.231098764039	439.750597630442	425.924589692289	280.265407529837	445.912834856122	271.620706074593	509.289968664808	556.32718689464	507.919307934813	343.372985230812	620.559773403853	296.847743133172
100041294	Supt4b	SPT4B, DSIF elongation factor subunit	protein_coding	6.37354186635101	6.2879539066273	8.93437402090293	9.70664209620118	13.5976679793317	7.0125947262436	3.35830393110578	2.76572702912228	5.5797981182396	0	6.80041360347026	12.9343193368854	2.82938871480449	11.3747194346488	2.01955987250423	2.03782187080601	2.10359245221645	3.13571559647717
100041306	Gm3264	predicted gene 3264	protein_coding	27.6186814208544	40.2429050024148	17.8687480418059	19.4132841924024	18.4539779719502	14.0251894524872	18.4706716210818	30.4229973203451	24.1791251790383	24.8699679036716	17.486777837495	20.3253589579628	10.3744252876165	3.10219620944966	17.1662589162859	14.2647530956421	9.46616603497403	13.5881009180677
100041375	Cyp3a41b	cytochrome P450, family 3, subfamily a, polypeptide 41B	protein_coding	15.9338546658775	21.3790432825328	12.905206919082	4.31406315386719	2.91378599557108	36.0647728778242	13.4332157244231	13.8286351456114	26.9690242381581	11.4784467247715	12.6293395493019	4.61939976317335	3.77251828640598	2.06813080629978	0	2.03782187080601	0	3.13571559647717
100041420	Gm3325	predicted gene 3325	protein_coding	508.821092330356	647.659252382612	493.375987598751	399.050841732715	453.579353310564	525.94460446827	533.970325045819	555.911132853578	581.228970649958	507.921267571138	438.140933595013	474.874295654221	478.166692801958	385.706395374908	553.359405066158	403.48873041959	475.411894200918	518.438311950892
100041449	Cyp3a59	cytochrome P450, family 3, subfamily a, polypeptide 59	protein_coding	223.073965322285	171.032346260263	213.432268277126	197.368389289424	155.401919763791	184.331061375546	151.963252882537	165.943621747337	138.56498660295	102.349483295879	146.69463630343	125.647673558315	167.877063745066	158.212006681933	140.359411139044	124.307134119166	156.717637690126	77.3476513797701
100041515	Gm3383	predicted gene 3383	protein_coding	15.9338546658775	22.6366340638583	16.8760398172611	7.54961051926759	18.4539779719502	10.0179924660623	26.0268554660698	31.3449063300525	26.9690242381581	36.348414628443	15.5438025222177	20.3253589579628	20.7488505752329	16.5450464503982	24.2347184700507	12.226931224836	13.6733509394069	8.36190825727244
100041574	9030025P20Rik	RIKEN cDNA 9030025P20 gene	protein_coding	306.992266562574	315.655286112691	292.848926240707	272.8644944821	283.608503568918	313.56316418775	467.64382240648	353.091150717944	371.056574862933	395.049874777552	323.505389993657	320.586343564231	537.583855812853	448.784384967051	482.67480952851	443.226256900307	429.132860252156	384.647779834532
100041581	Zkscan16	zinc finger with KRAB and SCAN domains 16	protein_coding	6.37354186635101	10.0607262506037	2.97812467363431	6.47109473080079	5.82757199114216	0	7.55618384498801	11.9848171261965	11.1595962364792	1.91307445412858	7.77190126110887	7.39103962107737	20.7488505752329	17.5791118535481	10.0977993625211	17.3214859018511	0	8.36190825727244
100041585	Amd2	S-adenosylmethionine decarboxylase 2	protein_coding	751.015683251694	1177.10497132063	1096.94258812197	1037.53218850506	870.250750677229	1026.84422777138	1177.08552785258	1050.97627106647	990.414165987529	1390.80512815148	974.402120611525	1254.62897567788	523.43691223883	478.772281658398	594.760382452495	590.968342533742	524.846316828004	680.450284435545
100041586	Gm3417	predicted gene 3417	protein_coding	39.3035081758312	38.9853142210893	43.6791618799699	47.4546946925391	30.1091219542345	27.0485796583682	32.7434633282814	26.7353612815153	27.898990591198	40.1745635367002	42.7454569360988	26.7925186264055	41.4977011504658	34.1241583039463	22.2151585975465	28.5295061912841	31.5538867832468	30.3119174326126
100041596	Gal3st2b	galactose-3-O-sulfotransferase 2B	protein_coding	72.2334744853115	72.9402653168767	52.6135359008728	101.380484115879	122.379011813985	103.185322400442	36.9413432421636	35.9544513785896	58.5878802415158	80.3491270734004	81.6049632416432	90.5402353581977	161.275156743856	199.574622807928	112.085572923985	181.366146501735	168.287396177316	187.097697256471
100041621	Gm3435	predicted gene 3435	protein_coding	205.015596700958	251.518156265092	220.381225848939	212.467610327959	202.022495692928	178.320265895909	261.947706626251	250.75925064042	278.98990591198	273.569646940387	230.24257486035	229.122228253398	287.654519338456	276.09546264102	329.188259218189	272.049219752602	318.694256510792	263.400110104082
100041639	Gm3448	predicted gene 3448	protein_coding	56.2996198194339	57.8491759409712	46.6572865536042	49.6117262694727	41.7642659365188	32.0575758913993	31.9038873455049	32.2668153397599	31.6188560033577	34.4353401743145	42.7454569360988	40.6507179159255	54.7015151528868	36.1922891102461	44.430317195093	48.9077248993442	25.2431094265974	30.3119174326126
100041658	Mup7	major urinary protein 7	protein_coding	1548.7706735233	1456.29012477488	1017.52593015839	1606.98852481553	1115.0087743052	994.786651879985	535.649477011372	746.746297863015	555.18991276484	370.17990687388	705.30003944563	651.335366607443	1082.71274819852	947.203909285298	549.32028532115	421.829127256844	743.619931858515	571.745477091003
100041677	Zfp984	zinc finger protein 984	protein_coding	1635.87574569676	2750.35103875878	1877.21125261416	1719.15416681608	1593.84093957738	1754.15048080751	1339.12369252843	1466.75723444451	1516.77512180813	1515.15496766984	1426.14388141348	1743.36147062162	1533.52868342403	1583.15413222248	1723.69435118236	1586.44432642248	1477.77369768206	1622.21020191085
100041678	Gm3500	predicted gene 3500	protein_coding	4.24902791090067	8.80313546927823	7.94166579635816	4.31406315386719	2.91378599557108	7.0125947262436	10.0749117933173	11.0629081164891	7.43973082431946	10.5219094977072	6.80041360347026	5.54327971580802	7.54503657281197	9.30658862834899	9.08801942626902	3.05673280620901	6.31077735664935	5.22619266079528
100041687	Mup8	major urinary protein 8	protein_coding	634.167415701926	694.190111291654	385.170791123371	787.316525580763	325.372769505437	232.417425212645	192.262900055806	178.850347883241	240.861285437343	64.0879942133075	258.41571693187	144.125272611009	311.232758628494	325.730601992215	25.2444984063028	166.08248247069	434.391841382697	105.569091748065
100041734	4930522L14Rik	-	protein_coding	824.311414714731	1096.6191613158	893.437402090293	786.238009792296	749.814262860291	851.529359615294	673.339938186709	724.620481630037	727.233688077228	667.662984490875	669.354996113002	636.553287365288	715.835344845535	690.755689304125	815.902188491707	675.537950172191	702.599879040295	695.083623885772
100041759	Defa41	defensin, alpha, 41	protein_coding	2.12451395545034	0	0	0	0	5.00899623303114	0	2.76572702912228	2.7898990591198	3.82614890825716	0	0	0	0	12.1173592350254	5.09455467701502	11.5697584871905	11.4976238537496
100041890	Defa32	defensin, alpha, 32	protein_coding	86.0428151957387	45.2732681277166	81.4020744126711	169.326978789287	197.16618570031	245.440815418526	75.5618384498801	106.019536116354	44.6383849459168	132.958674561936	106.863642340247	66.5193565896963	98.0854754465556	118.917521362237	240.327624828003	80.4939638968373	297.658331988628	363.743009191351
100041895	Defa37	defensin, alpha, 37	protein_coding	163.587574569676	333.261557051247	280.93642754617	188.74026298169	296.234909549726	297.53437624205	220.808483470205	167.787439766752	146.004717427269	275.482721394516	152.523562249262	184.775990526934	271.621316621231	274.02733183472	545.281165576141	293.446349396065	332.367607450199	466.176385342939
100041952	Defa34	defensin, alpha, 34	protein_coding	21.2451395545034	54.0764035969948	65.5187428199548	47.4546946925391	64.1032919025637	72.1295457556485	46.1766790527045	31.3449063300525	28.8289569442379	92.7841110252362	35.9450433326285	40.6507179159255	54.7015151528868	77.5549052362416	127.232271967766	58.0779233179712	102.024233932498	144.24291743795
100041953	Sap18b	Sin3-associated polypeptide 18B	protein_coding	2357.14823357215	3435.73801458116	2852.05072911712	2781.49221845587	2838.99882168475	2593.65824946353	1722.80991665727	1750.7052094344	1579.08286746181	1737.07160434875	1812.79596915364	1796.94650787443	1719.32520902953	1859.2495948635	1626.75547730215	1592.55779203489	1557.71021086628	1536.50064227381
100041979	Gm3604	predicted gene 3604	protein_coding	263.439730475842	325.716012363294	236.264557441655	200.603936654824	183.568517720978	224.403031239795	203.1773878319	234.164888465686	249.230982614702	235.308157857815	207.898358734662	192.167030148012	170.706452459871	196.472426598479	186.809288206641	181.366146501735	234.550558422134	200.685798174539
100042074	Gm3650	-	protein_coding	184.832714124179	173.547527822914	219.388517624394	25.8843789232032	174.827159734265	237.426421445676	154.481980830866	114.316717203721	177.623573430627	229.56893449543	224.413648914519	110.86559431616	254.644984332404	241.971304337074	97.948653816455	96.7965388632854	93.6098641236321	136.926247712836
100042149	Gm3696	predicted gene 3696	protein_coding	25.4941674654041	20.1214525012074	24.8177056136192	12.9421894616016	13.5976679793317	17.0305871923059	21.8289755521876	29.5010883106376	25.1090915320782	31.5657284931216	30.1161173867969	17.5537191000587	14.1469435740224	14.4769156440984	18.176038852538	16.3025749664481	15.7769433916234	14.6333394502268
100042165	Thoc2l	THO complex subunit 2-like	protein_coding	675.595437833207	652.689615507914	693.903048956794	636.324315195411	539.050409180649	604.084945703556	785.003543895976	751.355842911552	888.117867153136	985.233343876219	712.1004530491	811.166598413241	621.522387685386	587.349148989136	769.45231142411	673.500128301386	671.045992257048	651.183605535092
100042295	Gm3776	predicted gene 3776	protein_coding	38642.7843356862	41358.3880254504	36583.2834909239	48466.342502121	47758.894991407	46123.8391129974	38585.2330164399	38897.1849375757	39925.3154687104	43784.5350316408	48695.8188391353	44602.152473344	50170.7206909132	57933.5142114725	35379.6596264653	56190.9002656049	56462.5250099418	55121.69923194
100042314	Gm10639	predicted gene 10639	protein_coding	2382.64240103755	2337.86126248403	1998.32165600862	2157.0315769336	2214.47735663402	2368.25341897712	2166.94561154601	1818.92647615275	2055.22564021825	3413.88136339245	3268.08448029628	2903.75469113077	2636.99028219778	2975.00616486223	2020.56965244048	3018.0141906637	3297.38116884929	3972.95166073657
100042335	Rps15a-ps5	-	protein_coding	27.6186814208544	45.2732681277166	41.6937454308803	67.9464946734083	34.9654319468529	29.0521781515806	28.5455834143991	28.5791793009302	14.8794616486389	23.9134306766073	25.2586790986038	14.7820792421547	16.9763322888269	17.5791118535481	16.1564789800338	27.5105952558811	15.7769433916234	20.9047706431811
100042480	Nhsl2	NHS-like 2	protein_coding	47.8015639976326	32.697360314462	5.95624934726862	12.9421894616016	28.1665979571871	35.062973631218	122.578093485361	111.550990174599	36.2686877685574	78.4360526192718	48.5743828819305	12.9343193368854	85.8247910157361	76.5208398330917	96.9388738802028	72.3426764136133	21.0359245221645	38.6738256898851
100042503	Ndufb4b	-	protein_coding	668.159638989131	407.459413149449	397.083289817908	394.736778578848	441.92420932828	418.752085081404	231.722971246299	368.76360388297	370.126608509893	270.700035259194	385.680600082528	242.980427542918	463.076619656334	472.567889239499	456.420531185955	281.219418171229	506.965780984165	243.54057799306
100042514	Sprr2a3	small proline-rich protein 2A3	protein_coding	14900.2786265509	22914.5616265312	18880.317722617	30172.5576981471	32036.1057593055	28890.888472877	16152.602332636	15448.4292756673	14496.3155111865	20276.6761393088	21931.3338711916	23140.4211736406	15069.3242950487	20994.6298801522	14456.0095673853	22672.8061345876	18304.4097229614	22159.056881772
100042625	Gstp-ps	-	protein_coding	6733.64698179984	8503.82886332277	6945.97944713975	7973.46722413504	7754.55579621316	6590.83724342238	5186.0608456101	5489.96815280772	5081.33615301019	5164.3444889201	5787.15197655319	5849.0839801301	6741.49017780749	6767.95806361602	5971.838542995	6886.8190123889	6048.8800963484	6949.79100032556
100042773	Tmed10-ps	-	protein_coding	888.046833378241	1096.6191613158	1064.18321671199	1234.90057779448	1117.92256030077	1196.14830044784	924.373157036866	847.234379921124	790.471400083943	1051.23441254366	887.939719081689	1088.33058420364	760.162434710806	920.3182088034	830.039107599237	1004.64618230736	747.827116762948	1042.10281656258
100042784	Prdm11	PR domain containing 11	protein_coding	70.1089605298611	61.6219482849476	87.3583237599398	51.7687578464063	33.0229079498055	35.062973631218	121.738517502585	119.848171261965	147.864650133349	68.8706803486289	69.9471113499798	62.8238367791576	124.493103451397	107.542801927588	146.418090756556	79.4750529614343	83.0919018625498	57.4881192687481
100042807	Eif3j2	eukaryotic translation initiation factor 3, subunit J2	protein_coding	1566.82904214462	1629.8376525978	1400.71130483267	1455.99631443018	1333.54272397303	1318.3678085338	1204.7915352842	1377.33206050289	1136.4188834148	1284.62949594734	1254.19056601144	1443.10048601536	951.617737745909	945.135778478998	906.782382754398	786.599242131119	877.19805257426	864.412266095539
100042856	Gvin2	GTPase, very large interferon inducible, family member 2	protein_coding	230.509764166362	215.048023606654	164.789565274432	177.955105097022	150.545609771172	214.385038773733	227.525091332417	281.182247960765	364.546810391654	465.833629580309	338.077704858236	275.316225885132	136.753787882217	123.053782974837	182.770168461632	253.708822915348	237.705947100459	242.495339460901
100043002	Llph-ps2	-	protein_coding	713.836689031313	816.176417080224	720.706171019503	825.064578177101	740.101642875054	667.198298239748	589.382339909065	478.470776038154	500.321897935484	642.793016587203	597.464909447745	634.705527460019	477.223563230357	531.509617219043	474.596570038493	483.982694316427	418.614897991074	492.307348646915
100043059	Gm4199	-	protein_coding	14.8715976881524	23.8942248451838	30.7739549608879	12.9421894616016	17.4827159734265	18.0323864389121	12.5936397416467	21.2039072232708	21.3892261199185	23.9134306766073	14.5723148645791	24.0208787685014	11.3175548592179	17.5791118535481	13.1271391712775	20.3782187080601	30.5020905571385	18.814293578863
100043133	9130023H24Rik	RIKEN cDNA 9130023H24 gene	protein_coding	340.984489849779	314.397695331365	293.841634465252	303.06293655917	371.993345434574	345.620740079149	276.220498333451	287.635611028717	266.900343322461	311.831136022959	335.16324188532	297.489344748364	187.682784748698	223.358127080376	233.259165274238	252.689911979945	219.825411256619	210.09294496397
100043257	Rbm3-ps	-	protein_coding	2793.73585141719	9048.36567163669	4188.23599935438	4632.2253114649	4411.47199729461	3801.82814087064	2230.75338623702	1536.82231918228	1438.65794815278	2925.0908403626	2033.32366743761	3402.64986555349	1139.30052249461	1075.42801927588	1000.69191682584	1265.48738177053	914.010920488048	1557.40541291699
100043272	Inafm2	InaF motif containing 2	protein_coding	2089.45947518541	1754.33913994902	1959.60603525138	1838.86941933589	2012.45486094109	1874.36639040025	1664.03959786291	1782.97202477416	1672.0795027658	1820.29034310334	1806.96704320781	1857.92258474832	1508.06418499079	1515.93988101774	1420.76037030672	1472.32630165734	1503.01680710865	1424.66011933279
100043324	Bnip3l-ps	-	protein_coding	432.338589934144	343.322283301851	473.521823107855	449.741083790655	494.37235724856	482.867236864202	378.648768232177	367.841694873263	403.605397219331	422.789454362416	545.00457593526	426.832538117218	558.332706388086	638.018353743481	540.23226589488	600.138540952369	583.746905490065	522.619266079528
100043381	Gm14308	predicted gene 14308	protein_coding	481.202410909501	568.431033159108	569.814520888698	446.505536425254	380.734703421288	374.67291823073	477.718734199797	466.485958911957	448.243782165248	501.225506981688	446.88432251376	423.137018306679	355.559848493764	377.433872149709	338.276278644458	353.562094584842	383.905622529502	312.526321115558
100043387	Gm14305	predicted gene 14305	protein_coding	191.20625599053	129.531850476522	183.651021540782	142.364084077617	191.338613709167	176.316667402696	183.027564245265	214.80479926183	277.1299732059	262.091200215616	216.64174765341	217.111788869148	165.047675030262	156.143875875633	249.415644254272	225.179316724064	215.618226352186	217.409614689084
100043403	Gm14410	predicted gene 14410	protein_coding	724.459258808565	710.538791448885	720.706171019503	580.241494195137	595.383605095024	621.115532895862	813.549127310376	894.251739416203	867.658607386257	749.925186018404	712.1004530491	633.781647507384	573.422779533709	530.475551815893	634.141799966327	514.550022378517	558.503796063468	538.297844061914
100043468	Zfp955b	zinc finger protein 955B	protein_coding	679.844465744108	549.567171439226	562.865563316885	525.237188983331	597.326129092071	358.64413028503	796.757607654847	868.438287144395	929.036386686893	808.273956869325	817.02112007407	780.678559976297	814.863949863692	766.242463734067	954.242039758247	768.258845293865	835.126203529931	757.797935815315
100043508	Ptges3-ps	-	protein_coding	2009.79020185602	1727.92973354118	1875.22583616507	1660.91431423887	1802.66226925997	1951.50493238893	1922.62900055806	2268.81807288998	2255.16840612184	1982.90167170427	2075.09763671607	2158.18356935459	1506.17792584759	1530.41679666183	1987.24691454416	1697.5056183814	1661.838037251	1711.05547714437
100043597	Srcap	Snf2-related CREBBP activator protein	protein_coding	3572.37021608974	3039.59691846364	3198.50589948325	3303.4938600738	3071.13043933192	3220.78457783903	4243.21701695216	4458.35197094511	4613.56307743111	4236.50337866774	4194.88370568351	3909.85995954993	3701.78356853587	3461.01690434268	3834.13441794927	3828.04838430909	4147.23251954473	3779.58253228715
100043695	Gm15483	-	protein_coding	9.56031279952652	23.8942248451838	19.8541644908954	12.9421894616016	14.5689299778554	6.01079547963737	12.5936397416467	12.906726135904	4.64983176519966	8.60883504357861	10.6863642340247	14.7820792421547	13.2038140024209	10.3406540314989	8.0782394900169	11.208020289433	8.4143698088658	10.4523853215906
100043772	Zfp850	zinc finger protein 850	protein_coding	322.926121228451	301.821787518111	342.484337467946	273.943010270567	297.20617154825	276.496592063319	446.654422837069	440.67250664015	508.691595112843	478.268613532145	366.250846929756	525.687693049128	374.422439925794	336.071256023714	411.990213990862	316.881300910334	342.885569711282	379.421587173737
100043805	Gm10224	-	protein_coding	23.3696535099537	21.3790432825328	19.8541644908954	28.0414105001368	15.5401919763791	11.0197917126685	10.0749117933173	6.45336306795198	4.64983176519966	8.60883504357861	11.6578518916633	13.8581992895201	12.2606844308194	10.3406540314989	13.1271391712775	9.17019841862703	7.36257358275758	8.36190825727244
100043813	Rps27rt	ribosomal protein S27, retrogene	protein_coding	2331.65406610675	1769.43022932492	1885.15291841052	1713.76158787374	2174.65561469455	1936.47794368984	1085.57174572994	1345.98715417284	1293.58319707855	1090.45243885329	1275.56329447949	1157.62158065124	1327.92643681491	1468.37287247284	1472.25914705558	1319.48966134689	1488.29165994314	992.976605551103
100043836	Scgb2b7	secretoglobin, family 2B, member 7	protein_coding	10.6225697772517	12.5759078132546	0	22.6488315578028	30.1091219542345	10.0179924660623	12.5936397416467	9.21909009707426	0	6.69576058945003	8.74338891874748	5.54327971580802	0	6.20439241889933	6.05867961751268	4.07564374161201	2.10359245221645	4.18095412863622
100043899	R3hdml	R3H domain containing-like	protein_coding	10.6225697772517	11.3183170319291	21.8395809399849	72.2605578272755	82.5572698745139	86.1547352081357	52.0537109321396	38.7201784077119	35.3387214155175	101.392946068815	116.578518916633	113.637234174065	35.8389237208568	59.9757933826935	54.5281165576141	126.344955989972	133.578120715745	136.926247712836
100043914	Zfp968	zinc finger protein 968	protein_coding	31.8677093317551	59.1067667222967	67.5041592690444	38.8265683848047	33.0229079498055	5.00899623303114	35.2621912766107	27.6572702912228	35.3387214155175	45.9137868990859	35.9450433326285	17.5537191000587	10.3744252876165	9.30658862834899	18.176038852538	27.5105952558811	21.0359245221645	20.9047706431811
100043915	Gm4724	predicted gene 4724	protein_coding	486.513695798127	813.661235517573	516.20827676328	583.477041560538	600.239915087642	643.155116321199	677.537818100591	668.384032037884	668.645807835712	582.531171282153	551.80498953873	635.629407412654	471.564785800748	492.215131899347	524.075786914847	410.621106967411	509.069373436381	488.126394518279
100044193	Gm20939	predicted gene, 20939	protein_coding	408.96893642419	524.415355812717	504.295778068743	490.724683752393	481.745951267752	468.842047411715	366.894704473307	383.514148038289	345.947483330855	507.921267571138	459.513662063062	573.729450586131	352.730459778959	372.26354513396	369.579456668273	403.48873041959	441.754414965455	445.271614699758
100044509	Tgfbr3l	transforming growth factor, beta receptor III-like	protein_coding	75.420245418487	103.122444068688	53.6062441254176	51.7687578464063	56.3331959143742	64.1151517827986	107.465725795385	87.5813559222055	101.366332481353	138.697897924322	62.175210088871	93.3118752161018	118.834326021788	105.474671121289	153.486550310321	102.910004475703	147.251471655152	73.1666972511339
100045778	Rnf223	ring finger 223	protein_coding	22.3073965322285	28.9245879704856	8.93437402090293	17.2562526154688	14.5689299778554	9.01619321945606	21.8289755521876	0	14.8794616486389	9.5653722706429	7.77190126110887	8.31491957371204	13.2038140024209	6.20439241889933	9.08801942626902	10.18910935403	0	3.13571559647717
100047671	Gm17783	-	protein_coding	56.2996198194339	31.4397695331365	31.7666631854326	12.9421894616016	20.3965019689975	20.0359849321246	43.6579511043752	69.1431757280569	73.4673418901547	31.5657284931216	45.6599199090146	24.0208787685014	39.6114420072628	33.0900929007964	57.5574563663704	37.6997046099111	39.9682565921126	57.4881192687481
100048534	Cfap43	cilia and flagella associated protein 43	protein_coding	98.7898989284407	96.8344901620605	88.3510319844845	111.08712621208	98.097461850893	97.1745269208042	105.786573829832	79.2841748348386	95.7865343631131	80.3491270734004	82.5764508992818	82.2253157844857	90.5404388737436	53.7714009637942	91.8899741989423	60.1157451887772	69.4185509231429	65.8500275260205
100048658	Ddx43	DEAD box helicase 43	protein_coding	3.18677093317551	11.3183170319291	10.9197904699925	7.54961051926759	3.88504799409477	5.00899623303114	19.3102476038582	8.29718108736683	16.7393943547188	19.1307445412858	13.6008272069405	9.23879952634671	13.2038140024209	2.06813080629978	20.1955987250423	23.4349515142691	12.6215547132987	9.4071467894315
100048884	Mup18	major urinary protein 18	protein_coding	726.583772764015	788.509419891064	207.476018929857	889.775525485108	765.35445483667	425.764679807647	83.1180222948681	400.108510213023	318.978459092697	208.525115500015	251.6153033284	221.731188632321	477.223563230357	491.181066496197	304.953540748138	134.496243473197	178.805358438398	153.650064227381
100061	Lrrc19	leucine rich repeat containing 19	protein_coding	690.46703552136	868.995229895893	595.624934726862	541.414925810333	468.14828328842	537.966195427545	572.590820253536	708.94802846501	666.785875129632	659.054149447296	748.045496381729	570.033930775592	982.741013608759	1090.93900032313	505.899748062309	879.320137252792	860.369312956528	868.593220224175
100072	Camta1	calmodulin binding transcription activator 1	protein_coding	560.871684238889	542.021626751274	537.055149478721	547.886020541133	453.579353310564	561.007578099488	517.17880539029	453.579232776054	451.963647577407	521.312788750038	414.825229811686	439.766857454103	458.360971798327	483.942608674148	545.281165576141	535.94715202198	448.065192322104	486.035917453961
100073351	Yy2	Yy2 transcription factor	protein_coding	244.319104876789	238.942248451838	245.198931462558	165.01291563542	178.712207728359	205.368845554277	245.995762953499	304.229973203451	336.647819800456	348.179550651402	269.102081165895	274.392345932497	124.493103451397	112.713128943338	126.222492031514	112.08020289433	137.785305620178	136.926247712836
100087	Kti12	KTI12 homolog, chromatin associated	protein_coding	2489.9303557878	2648.48618547142	2599.90284008275	2709.2316606286	2165.91425670783	2243.02851315135	2443.16610987946	2510.35823343332	2349.09500777887	2584.56358752771	2476.32203932081	2636.75338481935	1229.84096136835	1297.75208095311	1278.38139929518	1319.48966134689	1256.89649019933	1364.03628446757
100088	Rcc1	regulator of chromosome condensation 1	protein_coding	4233.0940562348	4129.92812587281	4707.4224007913	4195.42641713584	4306.57570145405	4580.22615548368	5165.91102202347	4674.07867921665	4232.27687268473	4742.51157178475	4325.06305180709	4447.55809198331	2850.13756537972	2590.33383489047	3059.6332068439	3133.15112636424	3018.65516893061	3121.08225702694
100090	Zbtb48	zinc finger and BTB domain containing 48	protein_coding	349.482545671581	441.414364245237	385.170791123371	468.07585219459	409.872563376998	378.680115217154	564.195060425771	478.470776038154	484.512469933805	643.749553814267	417.739692784602	493.351894706914	492.313636375981	449.818450370201	420.068453480879	444.24516783571	478.567282879243	424.366844056577
100101806	Srp54c	signal recognition particle 54C	protein_coding	4204.41311783622	3645.75567506251	3741.51729830924	3985.11583838482	3902.5307100682	3864.94149340683	4062.70818065522	3736.4972163442	3919.80817806332	3944.75952441313	3628.5064012802	4045.67031258722	3684.80723624704	3742.28269399945	3898.76033386941	3440.86222885594	3557.17483669802	3663.56105521749
100101807	Fam177a2	family with sequence similarity 177 member A2	protein_coding	679.844465744108	687.902157385027	673.056176241354	792.709104523097	828.48648474071	770.38362064019	722.035345187743	754.121569940674	751.412813256266	923.05842411704	956.91534277403	839.806876944916	912.006295738646	901.705031546702	920.919301861927	903.773999702464	1009.7243770639	923.990862428605
100102	Pcsk9	proprotein convertase subtilisin/kexin type 9	protein_coding	30733.2188795446	30743.0642402822	32015.8329497934	33866.4742736459	32381.8750307799	33286.7835669852	29809.9848444605	25676.0878293615	26868.5878720297	28283.849267064	27852.5511444989	28640.2785316748	18541.9273776854	17823.1512886915	19900.7429836566	20076.6210711808	18732.4907869875	20663.3205422524
100113365	Nlgn4l	-	protein_coding	78.6070163516625	69.1674929729003	98.2781142299322	29.1199262886035	39.8217419394714	59.1061555497675	130.134277330349	120.770080271673	128.335356719511	98.5233343876219	56.3462841430393	60.0521969212536	117.891196450187	77.5549052362416	112.085572923985	81.5128748322403	66.2631622448182	106.614330280224
100113398	Adat3	adenosine deaminase, tRNA-specific 3	protein_coding	327.175149139352	280.442744235578	363.331210183386	305.219968136104	280.694717573347	294.528978502231	379.488344214953	349.403514679114	358.967012273414	367.310295192688	398.30993963183	416.669858638237	246.15681818799	197.506492001629	267.59168310681	293.446349396065	273.467018788139	248.766770653855
100121	Tdrd7	tudor domain containing 7	protein_coding	1312.94962446831	1194.71124225919	1206.1404928219	1180.97478837114	1340.3415579627	1412.53693771478	1809.28624288324	1810.62929506538	1759.49633995155	1984.8147461584	1837.08316059461	1782.16442863228	2071.11253923688	2340.0900073282	1995.32515403418	2088.76741757616	2227.70440689722	2092.56754138243
100126824	Sco2	SCO2 cytochrome c oxidase assembly protein	protein_coding	588.490365659743	476.62690612235	505.288486293288	519.844610040997	524.481479202794	540.971593167363	545.72438880469	752.27775192126	717.934024546828	561.487352286738	752.902934669922	611.608528644152	503.631191235199	430.171207710353	417.039113672123	516.587844249323	514.328354566922	428.547798185213
100163	Pafah2	platelet-activating factor acetylhydrolase 2	protein_coding	4501.84507159926	4029.32086336678	4462.22346932874	4568.59287994536	4713.53447883548	4474.03543534342	4877.09688394837	4614.15459358567	4624.72267366759	4604.77021108749	4778.74778792432	4862.38019071627	4961.80467619547	5171.36108115259	4302.67230837025	5208.67270178015	4922.40633818649	4973.24493601279
100169	Phactr4	phosphatase and actin regulator 4	protein_coding	3237.75926810631	2555.42446765334	2826.24031527896	2890.42231309102	3002.17083743673	2941.28258803589	2759.68625538618	3083.78563747134	3242.79267305025	2639.08620947038	2932.92123841096	2493.55199216098	3128.36078900216	3177.68298387961	3285.82391256438	3072.01647024006	3260.5683009355	3164.98227537762
100169864	Gm44504	predicted readthrough transcript (NMD candidate), 44504	protein_coding	13.8093407104272	28.9245879704856	10.9197904699925	31.2769578655371	27.1953359586634	16.0287879456997	67.1660786221156	118.004353242551	57.6579138884758	9.5653722706429	12.6293395493019	132.114833226758	8.48816614441346	6.20439241889933	12.1173592350254	36.6807936745081	4.2071849044329	55.3976422044299
100169868	Gm3173	predicted gene 3173	protein_coding	11.6848267549769	27.6669971891601	6.94895757181339	14.0207052500684	6.79883398966585	14.0251894524872	18.4706716210818	25.8134522718079	19.5292934138386	16.2611328600929	10.6863642340247	7.39103962107737	12.2606844308194	9.30658862834899	27.2640582788071	10.18910935403	6.31077735664935	7.31666972511339
100177	Zmym6	zinc finger, MYM-type 6	protein_coding	381.350255003336	323.200830800643	381.199958225192	340.810989155508	269.039573591063	298.536175488656	507.103893596973	483.080321086691	598.898331357717	519.39971429591	437.169445937374	382.486300390754	521.550653095627	406.387703437906	599.809282133755	571.609034761085	515.38015079303	532.026412868959
100182	Akna	AT-hook transcription factor	protein_coding	78.6070163516625	42.7580865650657	85.3729073108502	103.537515692813	74.7871738863243	87.1565344547419	115.861485623149	108.785263145476	131.125255778631	123.393302291293	157.381000537455	115.484994079334	89.5973093021421	99.2702787023893	129.25183184027	111.061291958927	118.852973550229	98.2524220229512
100189605	Mup19	major urinary protein 19	protein_coding	694.71606343226	753.296878013951	573.785353786877	781.923946638429	854.71055870085	513.923013508995	278.73922628178	438.828688620735	364.546810391654	203.742429364694	276.873982427004	315.043063848423	586.62659353613	531.509617219043	414.009773863366	202.763276145198	200.893079186671	164.102449548972
100198	H6pd	hexose-6-phosphate dehydrogenase (glucose 1-dehydrogenase)	protein_coding	1880.19485057355	1657.50464978696	1752.13001632152	1875.53895614376	1914.3573990902	1742.12888984823	2778.99650299003	2882.80947335512	2841.97717489004	2518.56251886028	2791.08404039572	2517.57287092948	2658.68226234462	2499.33607941328	2575.94861737914	2542.18278383049	2593.72949358288	2530.52248635707
100201	Tmem64	transmembrane protein 64	protein_coding	1932.24544248208	1710.32346260263	1733.26856005517	1499.13694596885	1523.91007568367	1641.94896518761	1380.26291568448	1281.45352349332	1473.99666956829	1281.75988426615	1274.59180682186	1194.57677875663	1094.97343262934	1035.09946855304	1168.31538624369	906.830732508673	819.349260138308	897.859899124629
100206	Adprhl2	ADP-ribosylhydrolase like 2	protein_coding	1324.63445122329	1306.63682179715	1326.25818799181	1500.21546175732	1422.89882783721	1162.08712606323	1621.22122274132	1582.91776966765	1418.1986883859	1549.59030784415	1631.12777717522	1432.01392658374	1394.88863639861	1333.94437006336	1412.68213081671	1374.51085185865	1373.64587129734	1282.50767895916
100210	Gpn2	GPN-loop GTPase 2	protein_coding	1103.68499985645	1245.01487351221	1140.62175000194	1269.41308302542	1265.55438407637	1192.14110346141	1020.92439505616	1129.3385368916	1014.59329116657	1056.01709867898	1167.72816448161	1214.90213771459	900.688740879429	1015.45222589319	868.410745176817	959.81410114963	841.43698088658	838.281302791563
100213	Rusc2	RUN and SH3 domain containing 2	protein_coding	562.99619819434	456.505453621142	489.405154700572	568.377820522003	524.481479202794	501.901422549721	656.54841853118	594.63131126129	632.377120067154	645.662628268396	708.214502418546	699.377124144446	684.712068982686	688.687558497826	662.415638181386	703.048545428073	734.153765823541	723.305064254067
100226	Stx12	syntaxin 12	protein_coding	4227.78277134617	4466.96245526804	4533.69846149596	4498.48935369501	4806.77563069376	4770.56801233886	4620.18663321878	4325.59707354724	4594.03378401727	5415.91377963801	4757.37505945627	5341.87388613367	5330.56833869165	5577.7487845905	5188.24931246336	5965.72352678459	4928.71711554314	5902.46199110219
100233175	Gon7	GON7 subunit of KEOPS complex	protein_coding	651.163527345528	845.10100505071	826.925951045793	733.390736157423	739.13038087653	819.471783723895	715.318737325532	549.457769785626	579.369037943878	610.270750867017	513.916970890824	634.705527460019	379.138087783801	417.762422872555	380.687035967047	410.621106967411	346.040958389606	399.281119284759
100233208	Gm10778	predicted gene 10778	protein_coding	252.81716069859	262.836473297021	220.381225848939	241.587536616563	222.418997661926	236.42462219907	215.771027573546	215.726708271538	234.351520966063	261.134662988551	190.411580897167	234.665507969206	215.033542325141	198.540557404779	258.503663680541	208.876741757616	218.773615030511	244.585816525219
100273	Osbpl9	oxysterol binding protein-like 9	protein_coding	3158.08999477693	3008.1571489305	2876.86843473074	3163.28680757312	3222.64731110161	3345.0076844182	2636.26858591804	2711.33439754954	2861.50646830387	3127.87673250023	3302.08654831363	3144.88735876842	3696.12479110626	3745.38489020889	3382.76278644458	3836.19967179231	3643.42212723889	3547.53957814784
100294660	Defa2	defensin, alpha, 2	protein_coding	44.6147930644571	96.8344901620605	54.5989523499623	119.715252519815	168.999587743123	189.340057608577	54.572438880469	63.6117216698124	29.7589232972779	85.1318132087219	64.1181854041482	99.7790348845444	61.3034221540972	79.6230360425414	161.564789800338	136.534065344002	227.187984839377	319.842990840671
100303732	Zfp967	zinc finger protein 967	protein_coding	60.5486477303346	60.3643575036221	17.8687480418059	23.7273473462696	19.4252399704739	12.0215909592747	62.128622725457	45.1735414756639	52.0781157702362	75.5664409380789	42.7454569360988	50.8133973949069	54.7015151528868	41.3626161259955	31.3031780238155	44.8320811577322	32.605683009355	40.7643027542032
100303744	Sprr2a2	small proline-rich protein 2A2	protein_coding	132704.577456272	157186.271757869	110581.73996494	187645.569456396	229199.37767362	221048.005562911	105421.358277324	113072.140040616	118711.1349319	163992.56835681	190657.36727455	199562.689168852	135553.183937568	188796.559110897	146725.063857177	214118.019609329	217935.333438303	215894.018817453
100310809	Gm10509	predicted gene 10509	protein_coding	211.389138567309	158.456438447008	240.235390339834	207.075031385625	207.85006768407	212.38144028052	193.942052021359	200.976164116219	286.429636736299	308.004987114702	212.755797022855	291.022185079921	173.535841174675	221.289996274076	181.76038852538	204.801098016004	277.674203692571	250.857247718173
100310872	Dynlt1a	dynein light chain Tctex-type 1A	protein_coding	1527.52553396879	1629.8376525978	1486.08421214352	1849.65457722056	1665.71432746813	1637.94176820118	1108.24029726491	1134.86999094984	1128.97915259048	1307.58638939688	1493.17652979054	1497.6094032208	2023.95606065681	1811.6825863186	1738.84105022614	1703.61908399382	1552.45122973574	1638.9340184254
100312986	Pate7	prostate and testis expressed 7	protein_coding	15.9338546658775	13.8334985945801	11.9124986945372	6.47109473080079	10.6838819837606	8.01439397284983	3.35830393110578	0	1.85993270607987	0	7.77190126110887	2.77163985790401	9.43129571601496	6.20439241889933	16.1564789800338	9.17019841862703	11.5697584871905	10.4523853215906
100317	AU040320	expressed sequence AU040320	protein_coding	3503.32351253761	3283.56953004078	3431.79233225127	3749.99939649906	3975.37535995747	3678.60683353807	4819.1661411368	4828.9593928475	4995.77924853052	4783.64267254852	5362.61187016512	4942.75774659549	6804.67985910479	7046.12165706334	6217.21506750426	7196.56793675142	7161.68050357091	7013.55055078726
100328588	Il4i1b	interleukin 4 induced 1B	protein_coding	23.3696535099537	50.3036312530184	0	39.9050841732715	29.1378599557108	40.0719698642491	23.5081275177405	48.8611775144936	29.7589232972779	37.3049518555073	38.8595063055444	32.3357983422135	39.6114420072628	46.532943141745	38.3716375775803	27.5105952558811	44.1754414965455	43.9000183506803
100336	Ppp1r8	protein phosphatase 1, regulatory subunit 8	protein_coding	2733.18720368686	2908.80747720579	2979.11738185885	2876.40160784095	2727.30369185453	2973.34016392729	3167.72018301553	3363.12406741269	3093.99805656386	2916.48200531902	2681.30593508256	2724.52198031964	2061.68124352087	2243.92192483526	2389.1393291725	2290.51178278595	2383.37024836124	2342.37955056844
100340	Smpdl3b	sphingomyelin phosphodiesterase, acid-like 3B	protein_coding	2663.078243157	2512.66638108827	2401.3611951738	2650.99180805139	2472.83304824132	2393.29840014228	2689.16187283295	2891.10665444249	2930.32397842883	2331.08122235568	2643.41791643466	2439.96695490817	2013.58163536919	1921.29351905249	1843.85816359636	2074.50266448052	2142.50891258246	1981.77225697357
100342	Tent5b	terminal nucleotidyltransferase 5B	protein_coding	10.6225697772517	8.80313546927823	5.95624934726862	4.31406315386719	6.79883398966585	9.01619321945606	3.35830393110578	8.29718108736683	7.43973082431946	5.73922336238574	3.88595063055444	5.54327971580802	2.82938871480449	21.7153734661476	11.1075792987732	2.03782187080601	0	9.4071467894315
100383	Bsdc1	BSD domain containing 1	protein_coding	959.218050885827	887.859091615775	1030.43113707747	1053.70992533206	1114.03751230668	1207.16809216051	1136.78588067931	1208.62271172644	1190.35693189111	1155.49697029366	1242.53271411978	1254.62897567788	1151.56120692543	1296.71801554996	1265.2542601239	1461.11828136791	1439.90903354216	1410.02677988257
100416706	Zfp729b	zinc finger protein 729b	protein_coding	908.229715955019	1658.76224056828	803.100953656719	720.448546695821	812.946292764331	797.432200298558	845.453014655881	942.191007920989	1011.80339210745	1015.84253514228	942.343027909451	1053.22314600352	898.802481736226	951.340170897897	1044.11245408468	913.963109056494	969.756120471784	931.307532153719
100434	Slc44a1	solute carrier family 44, member 1	protein_coding	9153.46837705778	8508.85922644807	8873.8188192057	9310.82680183387	9530.993991513	9964.89710599216	6338.79866996216	6655.26114107791	6853.85202190431	7159.68114457621	7738.87068074916	7251.53374822953	8159.95705349614	9088.40082828437	8669.97053266064	9134.53653588793	9228.46008787357	9238.86338575389
100465	Mob3c	MOB kinase activator 3C	protein_coding	454.645986466372	501.778721748859	415.944746084259	540.336410021866	543.906719173268	569.021972072338	633.04029101344	565.130222950652	546.820215587481	741.316350974825	559.576890799839	587.587649875651	736.584195420768	564.599710119839	594.760382452495	684.708148590818	667.890603578723	634.459789020547
100494	Zfand2a	zinc finger, AN1-type domain 2A	protein_coding	533.253002818035	625.022618318754	506.281194517833	667.601273060948	651.716801009398	687.234283171873	733.789408946613	542.082497707966	570.999340766519	809.23049409639	666.440533140086	663.345805991694	593.228500537341	618.371111083633	610.916861432528	769.277756229268	786.743577128953	775.566990862019
100502698	Rubcn	RUN domain and cysteine-rich domain containing, Beclin 1-interacting protein	protein_coding	1299.14028375788	1206.02955929112	1329.23631266545	1445.21115654551	1354.91048794055	1339.40559271253	1400.41273927111	1399.45787673587	1486.08623215781	1377.41360697258	1355.22528240586	1425.5467669153	1675.94124873586	1651.40244883037	1685.32271360478	1847.28552588565	1826.97004474999	1830.21266981051
100502766	Kifc1	kinesin family member C1	protein_coding	1453.16754552803	1545.57907024899	1821.61959203965	1828.08426145122	1873.5643951522	1751.14508306769	2291.20285699692	2206.12826022987	2401.17312354911	2313.86355226852	2258.70880400977	2080.57765333328	2086.20261238251	1974.03085461314	2260.89727726848	2147.86425182953	2058.3652144938	2064.34610101414
100502825	Rpl37rt	ribosomal protein L37, retrotransposed	protein_coding	3797.56869536748	5808.8118189423	4964.53383094839	5279.33478454498	5446.83728772087	4908.81630837052	3019.1152340641	2516.81159650127	2242.14887717928	4072.93551283975	3139.84810948798	3740.78992821778	2922.75854239304	2745.44364536295	2562.82147820786	3083.22449052949	2371.80048987405	2944.43694509206
100502841	Epg5	ectopic P-granules autophagy protein 5 homolog (C. elegans)	protein_coding	769.074051873022	741.978560982022	860.678030680315	895.168104427442	819.745126753997	994.786651879985	1235.01627066415	1172.66826034785	1332.64178390622	1391.76166537854	1348.42486880239	1211.20661790405	1210.03524036472	1330.84217385391	1281.41073910393	1469.26956885113	1371.54227884513	1562.63160557779
100502876	Kcnmb3	potassium large conductance calcium-activated channel, subfamily M, beta member 3	protein_coding	33.9922232872054	26.4094064078347	40.7010372063356	25.8843789232032	41.7642659365188	50.0899623303114	38.6204952077165	32.2668153397599	18.5993270607987	25.8265051307358	21.3727284680494	48.9656374896376	17.9194618604284	27.919765885047	18.176038852538	33.6240608682991	10.5179622610823	14.6333394502268
100502940	Colca2	COLCA2 homolog	protein_coding	798.817247249327	591.067667222967	786.224913839458	658.973146753214	592.469819099452	729.309851529334	502.066437700314	436.062961591612	460.333344754767	351.049162332595	403.167377920023	387.105700153927	778.081896571234	784.855640990765	853.264046133036	748.899537521208	808.831297877225	751.526504622361
100502950	Gm3336	predicted gene 3336	protein_coding	266.626501409017	295.533833611483	312.703090731603	556.514146848868	524.481479202794	567.018373579125	201.498235866347	189.91325599973	198.082833197506	464.877092353245	489.629779449859	538.622012386013	548.901410672071	741.42489405847	459.449870994711	904.792910637867	921.373494070805	1042.10281656258
100503041	Pdzd7	PDZ domain containing 7	protein_coding	25.4941674654041	18.8638617198819	42.6864536554251	17.2562526154688	16.5114539749028	47.0845645904927	52.8932869149161	44.2516324659564	51.1481494171963	44.9572496720216	35.9450433326285	24.0208787685014	81.1091431577286	83.7592976551409	95.9290939439507	75.3994092198223	73.6257358275758	82.5738440405654
100503043	Armcx4	armadillo repeat containing, X-linked 4	protein_coding	6.37354186635101	17.6062709385565	0	6.47109473080079	8.74135798671323	6.01079547963737	3.35830393110578	8.29718108736683	2.7898990591198	5.73922336238574	3.88595063055444	7.39103962107737	11.3175548592179	8.27252322519911	6.05867961751268	6.11346561241802	12.6215547132987	3.13571559647717
100503068	Smim43	small integral membrane protein 43	protein_coding	13.8093407104272	11.3183170319291	22.8322891645297	31.2769578655371	29.1378599557108	29.0521781515806	39.4600711904929	35.9544513785896	39.0585868276772	26.7830423578001	25.2586790986038	28.6402785316748	23.5782392900374	7.23845782204922	14.1369191075296	27.5105952558811	24.1913132004892	10.4523853215906
100503085	Klhl3	kelch-like 3	protein_coding	42.4902791090067	84.2585823488059	86.365615535395	33.4339894424707	53.4194099188031	39.0701706176429	76.4014144326565	71.9089027571792	70.6774428310349	20.0872817683501	41.7739692784602	36.0313181527522	111.289289448977	85.8274284614407	80.782394900169	49.9266358347472	44.1754414965455	38.6738256898851
100503125	Gm10913	-	protein_coding	19.120625599053	30.1821787518111	16.8760398172611	31.2769578655371	37.879217942424	19.0341856855183	22.668551534964	25.8134522718079	12.0895625895191	13.3915211789001	22.344216125688	24.9447587211361	16.0332027172254	17.5791118535481	26.2542783425549	22.4160405788661	26.2949056527056	29.2666789004536
100503185	Btbd8	BTB (POZ) domain containing 8	protein_coding	141.280178037447	135.81980438315	119.124986945372	84.1242315004103	92.2698898597508	113.203314866504	145.246645020325	168.709348776459	185.063304254947	114.784467247715	154.466537564539	157.983471900529	149.957601884638	184.06364176068	241.337404764255	169.139215276899	199.841282960563	200.685798174539
100503353	Gm14440	predicted gene 14440	protein_coding	181.645943191004	236.427066889187	215.417684726215	199.525420866358	168.028325744599	164.295076443421	172.113076469171	153.95880462114	198.082833197506	183.655147596344	159.323975852732	189.395390290108	116.948066878585	90.9977554771902	90.8801942626902	118.193668506748	120.956566002446	130.654816519882
100503361	Tmem95	transmembrane protein 95	protein_coding	6.37354186635101	18.8638617198819	6.94895757181339	9.70664209620118	10.6838819837606	11.0197917126685	8.39575982776445	8.29718108736683	9.29966353039933	15.3045956330286	7.77190126110887	11.086559431616	15.0900731456239	18.613177256698	12.1173592350254	15.2836640310451	8.4143698088658	6.27143119295433
100503386	Tpbgl	trophoblast glycoprotein-like	protein_coding	118.972781505219	93.0617178180841	76.4385332899473	106.773063058213	133.062893797746	110.197917126685	66.3265026393392	69.1431757280569	77.1872073023144	64.0879942133075	73.8330619805343	75.758156116043	96.1992163033526	128.224109990586	51.4987767488578	69.2859436074043	125.163750906879	88.8452752335197
100503545	Nuggc	nuclear GTPase, germinal center associated	protein_coding	3.18677093317551	13.8334985945801	8.93437402090293	5.39257894233399	8.74135798671323	8.01439397284983	8.39575982776445	1.84381801941485	0	4.78268613532145	8.74338891874748	8.31491957371204	11.3175548592179	11.3747194346488	6.05867961751268	11.208020289433	8.4143698088658	10.4523853215906
100503572	Bbip1	BBSome interacting protein 1	protein_coding	1875.94582266265	2083.82792465629	2043.98623433768	1845.34051406669	2087.24203482742	1975.54811430748	1423.08129080608	1300.81361269718	1314.04245684543	1472.11079245194	1402.82817763015	1383.0482890941	1525.04051727962	1559.37062795003	1447.01464864928	1432.58877517662	1166.44201475402	1435.11250465438
100503583	Fsbp	fibrinogen silencer binding protein	protein_coding	6.37354186635101	0	2.97812467363431	121.872284096748	93.2411518582745	64.1151517827986	123.417669468137	92.1909009707426	76.2572409492745	17.2176700871572	3.88595063055444	70.214876400235	55.6446447244883	188.19990337328	93.9095340714465	11.208020289433	83.0919018625498	205.911990835334
100503584	Zfp534	zinc finger protein 534	protein_coding	13.8093407104272	42.7580865650657	18.8614562663506	3.23554736540039	0	0	9.2353358105409	15.6724531650262	39.9885531807171	3.82614890825716	5.82892594583165	0	27.3507575764434	16.5450464503982	12.1173592350254	2.03782187080601	2.10359245221645	0
100503605	Hbb-bs	hemoglobin, beta adult s chain	protein_coding	67.9844465744108	85.5161731301313	59.5624934726862	115.401189365947	80.6147458774665	61.10975404298	24.3477035005169	33.1887243494673	32.5488223563977	3.82614890825716	22.344216125688	33.2596782948482	58.4740334392927	40.3285507228456	22.2151585975465	18.3403968372541	46.2790339487619	19.8595321110221
100503659	Cbarp	calcium channel, voltage-dependent, beta subunit associated regulatory protein	protein_coding	225.198479277736	240.199839233163	306.746841384334	256.686757655098	214.648901673736	241.433618432101	371.092584387189	344.793969630577	370.126608509893	479.225150759209	344.878118461706	343.683342380098	392.341901786222	362.956956505611	366.550116859517	358.656649261857	321.849645189117	353.290623869761
100503670	Rpl5	ribosomal protein L5	protein_coding	176602.347060765	182043.811141548	180585.538543388	199551.305245281	202076.886364845	168929.399758222	135804.773518021	129705.222393757	115767.791424529	119086.015157823	130654.403588159	135268.959385053	139114.441199935	143649.263609373	132588.144749647	133440.651744119	117254.243286545	124834.92837282
100503884	Ccdc149	coiled-coil domain containing 149	protein_coding	278.311328163994	280.442744235578	407.010372063356	305.219968136104	405.01625338438	325.584755147024	348.424032852225	424.078144465416	353.387214155174	352.005699559659	345.849606119345	369.551981053868	307.460240342088	281.26578965677	351.403417815735	328.089321199767	327.108626319658	295.802504601013
100503890	Pet100	PET100 homolog	protein_coding	723.39700183084	1140.63483866219	789.203038513092	901.639199158243	877.049584666894	697.252275637935	509.622621545302	409.327600310097	359.896978626454	688.706803486289	547.919038908175	635.629407412654	570.593390818905	499.453589721396	391.79461526582	563.457747277861	441.754414965455	533.071651401118
100503915	Smpd5	sphingomyelin phosphodiesterase 5	protein_coding	27.6186814208544	27.6669971891601	27.7958302872536	28.0414105001368	15.5401919763791	38.0683713710367	43.6579511043752	47.9392685047861	39.9885531807171	44.9572496720216	41.7739692784602	33.2596782948482	49.9858672948793	62.0439241889933	57.5574563663704	52.9833686409562	39.9682565921126	35.5381100934079
100503949	Zfp965	zinc finger protein 965	protein_coding	661.78609712278	876.540774583846	767.363457573107	578.084462618204	515.740121216081	644.156915567805	634.719442978993	667.462123028176	638.886884538434	704.967936346382	551.80498953873	686.44280480756	530.038819240041	376.399806746559	540.23226589488	536.966062957383	492.240633818649	560.247853237254
100504089	Gm20056	-	protein_coding	8.49805582180135	11.3183170319291	16.8760398172611	11.8636736731348	13.5976679793317	15.0269886990934	15.112367689976	27.6572702912228	22.3191924729584	33.4788029472502	28.1731420715197	20.3253589579628	37.7251828640598	28.9538312881969	32.3129579600676	23.4349515142691	21.0359245221645	29.2666789004536
100504116	Brd3os	bromodomain containing 3, opposite strand	protein_coding	39.3035081758312	51.5612220343439	50.6281194517833	21.570315769336	44.6780519320899	25.0449811651557	26.8664314488463	31.3449063300525	25.1090915320782	20.0872817683501	15.5438025222177	12.9343193368854	33.0095350060524	45.4988777385951	58.5672363026226	23.4349515142691	32.605683009355	35.5381100934079
100504195	Micalcl	MICAL C-terminal like	protein_coding	298.494210740772	208.760069700027	234.279140992566	310.612547078438	268.068311592539	270.485796583682	430.702479164317	487.689866135228	542.170383822281	513.660490933524	598.436397105383	471.178775843682	827.124634294512	932.726993641199	650.298278946361	822.261124870224	924.52888274913	786.01937618361
100504232	Mptx2	mucosal pentraxin 2	protein_coding	19.120625599053	10.0607262506037	9.9270822454477	3.23554736540039	3.88504799409477	3.00539773981869	1.67915196555289	7.37527207765941	3.71986541215973	1.91307445412858	0	2.77163985790401	9.43129571601496	2.06813080629978	4.03911974500845	8.15128748322403	2.10359245221645	0
100504234	Ccdc170	coiled-coil domain containing 170	protein_coding	2.12451395545034	0	1.98541644908954	2.1570315769336	5.82757199114216	6.01079547963737	5.03745589665867	0	12.0895625895191	0	6.80041360347026	1.84775990526934	10.3744252876165	10.3406540314989	10.0977993625211	4.07564374161201	3.15538867832468	9.4071467894315
100504263	2210418O10Rik	RIKEN cDNA 2210418O10 gene	protein_coding	509.883349308081	548.309580657901	532.091608355997	492.881715329327	471.062069283991	485.872634604021	688.452305876685	727.386208659159	706.774428310349	646.61916549546	605.236810708853	614.380168502056	453.645323940319	472.567889239499	515.99754742483	515.56893331392	451.220581000429	497.53354130771
100504309	Smim27	small integral membrane protein 27	protein_coding	115.786010572043	181.093072510866	181.665605091693	173.641041943155	205.907543687023	161.289678703603	87.3159022087503	49.783086524201	50.2181830641564	112.871392793586	115.607031258994	106.246194552987	86.7679205873376	90.9977554771902	64.6259159201352	90.6830732508673	80.9883094103334	106.614330280224
100504446	Prr22	proline rich 22	protein_coding	44.6147930644571	65.394720628924	30.7739549608879	53.9257894233399	42.7355279350425	37.0665721244305	41.9787991388223	41.4859054368342	20.4592597668785	22.956893449543	40.8024816208216	22.1731188632321	11.3175548592179	11.3747194346488	15.1466990437817	24.4538624496721	10.5179622610823	21.9500091753402
100504474	Smlr1	small leucine-rich protein 1	protein_coding	535.377516773485	597.355621129594	510.252027416012	685.936041464884	771.182026827812	649.165911800836	230.043819280746	271.963157863691	266.900343322461	393.136800323423	405.1103532353	393.57285982237	496.086154662387	688.687558497826	349.383857943231	557.344281665443	476.463690427026	538.297844061914
100504491	Dcdc2b	doublecortin domain containing 2b	protein_coding	67.9844465744108	95.576899380735	75.4458250654025	88.4382946542774	81.5860078759902	73.1313450022547	68.8452305876685	72.8308117668866	59.5178465945557	53.5660847156003	40.8024816208216	39.7268379632908	63.1896812973002	38.2604199165459	67.6552557288916	56.0401014471652	77.8329207320087	58.5333578009071
100504608	Eef1akmt3	EEF1A lysine methyltransferase 3	protein_coding	20.1828825767782	5.03036312530184	6.94895757181339	8.62812630773439	0	6.01079547963737	5.03745589665867	8.29718108736683	12.0895625895191	8.60883504357861	11.6578518916633	10.1626794789814	2.82938871480449	3.10219620944966	7.06845955376479	5.09455467701502	4.2071849044329	9.4071467894315
100504663	Atg14	autophagy related 14	protein_coding	345.23351776068	296.791424392809	297.812467363431	395.815294367315	419.585183362235	361.649528024849	342.54700097279	409.327600310097	317.118526386617	308.961524341766	333.220266570043	328.901263137943	308.403369913689	345.377844652063	297.885081194373	392.280710130156	360.766105555121	470.357339471575
100504710	Nat8f6	N-acetyltransferase 8 (GCN5-related) family member 6	protein_coding	11.6848267549769	18.8638617198819	10.9197904699925	12.9421894616016	18.4539779719502	12.0215909592747	5.87703187943512	6.45336306795198	5.5797981182396	19.1307445412858	12.6293395493019	4.61939976317335	23.5782392900374	14.4769156440984	7.06845955376479	13.245842160239	27.3467018788139	16.7238165145449
100504715	Tmppe	transmembrane protein with metallophosphoesterase domain	protein_coding	1398.99243966405	1169.55942663268	1313.35298107273	1174.50369364034	1326.74388998336	1244.23466428494	1539.782352412	1544.19759125994	1678.58926723708	1477.85001581433	1400.88520231487	1346.09309098872	1233.61347965476	1073.35988846958	985.545217782062	1193.14470535692	1158.02764494516	1096.45522023485
100505096	Defa33	defensin, alpha, 33	protein_coding	35.0544802649306	66.6523114102494	43.6791618799699	85.202747288877	126.26405980808	148.266288497722	39.4600711904929	54.3926315727381	28.8289569442379	65.0445314403717	53.4318211701235	74.8342761634083	57.5309038676913	57.9076625763937	128.242051904018	113.099113829733	181.960747116723	256.083440378969
100515	Zfp518b	zinc finger protein 518B	protein_coding	208.202367634133	198.699343449423	227.330183420752	147.756663019951	165.114539749028	156.280682470572	355.980216697213	373.373148931507	391.515834629812	179.828998688087	248.700840355484	205.101349484897	181.080877747487	163.382333697682	218.112466230456	149.779907504242	130.42273203742	168.283403677608
100529082	Gm11127	predicted gene 11127	protein_coding	139.155664081997	106.895216412664	120.117695169917	124.029315673682	167.057063746075	142.255493018084	93.1929340881854	92.1909009707426	91.1367025979134	97.5667971605576	150.580586933984	98.8551549319098	321.60718391611	361.922891102461	130.261611776523	235.368426078094	244.016724457108	221.59056881772
100532	Rell1	RELT-like 1	protein_coding	629.918387791025	701.735655979607	778.2832480431	816.436451869366	847.911724711184	782.405211599465	1059.54489026387	920.065191688011	956.005410925051	1234.88956014	1190.0723806073	1137.29622169328	1287.37186523604	1303.95647337201	1308.67479738274	1381.64322840647	1416.76951656778	1453.92679823325
100559	Ugt2b38	UDP glucuronosyltransferase 2 family, polypeptide B38	protein_coding	50.9883349308081	69.1674929729003	53.6062441254176	44.2191473271387	50.505623923232	45.0809660972803	57.0911668287983	67.2993577086421	67.8875437719151	46.8703241261502	46.6314075666532	50.8133973949069	115.061807735383	139.598829425235	62.606356047631	84.5696076384493	80.9883094103334	77.3476513797701
100561	Slc15a4	solute carrier family 15, member 4	protein_coding	1280.01965815883	1185.90810678991	1297.46964948001	1306.08261983329	1337.42777196712	1387.49195654963	1489.40779344541	1230.74852795941	1189.42696553807	1360.19593688542	1277.50626979477	1369.19008980458	1064.79328633809	1132.30161644913	1165.28604643494	1102.46163210605	1079.14292798704	1097.50045876701
100604	Lrrc8c	leucine rich repeat containing 8 family, member C	protein_coding	9.56031279952652	15.0910893759055	5.95624934726862	12.9421894616016	20.3965019689975	13.023390205881	5.03745589665867	5.53145405824456	13.0195289425591	1.91307445412858	18.4582654951336	16.6298391474241	7.54503657281197	8.27252322519911	8.0782394900169	15.2836640310451	9.46616603497403	6.27143119295433
100608	Noc4l	NOC4 like	protein_coding	4262.8372516111	4082.13967618245	4161.43287729168	4185.71977503964	3891.84682808444	3894.99547080502	3862.04952077165	4162.41917882903	4297.37451739753	3248.40042311033	3639.19276551423	3489.49458110115	2334.2456897137	2340.0900073282	2632.49629380926	2277.26594062571	2696.80552374149	2278.62000010674
100609	Nsun5	NOL1/NOP2/Sun domain family, member 5	protein_coding	1917.37384479393	2718.91126922565	2071.78206462493	2553.92538708938	2027.99505291747	1839.30341676904	1874.7731695398	1722.12603013347	1534.44448251589	1762.89810947949	1552.4372769065	1784.01218853755	919.551332311459	1117.82470080503	758.344732125337	889.509246606822	908.751939357507	885.31703673872
100637	N4bp2l1	NEDD4 binding protein 2-like 1	protein_coding	250.69264674314	203.729706574725	198.541644908954	207.075031385625	210.763853679641	113.203314866504	80.5992943465388	66.3774486989347	79.9771063614342	99.4798716146862	110.749592970801	94.2357551687364	207.488505752329	245.073500546523	142.378971011548	197.668721468183	229.291577291593	192.323889917266
100647	Upk3b	uroplakin 3B	protein_coding	1597.63449449865	1243.75728273088	1361.00297585088	1282.35527248702	1610.35239355228	1381.48116106999	1086.41132171272	939.425280891867	1042.49228175776	875.231562763826	1052.12113322261	985.779909461194	1708.95078374191	1841.67048300995	1478.31782667309	1412.21055646856	1643.95750140716	1290.86958721643
100678	Psph	phosphoserine phosphatase	protein_coding	1916.3115878162	2285.04244966836	2136.30809922034	2418.03239774256	2551.50527012174	2082.74063369435	798.4367596204	728.308117668866	732.813486195467	981.407194967962	870.452941244194	939.58591182946	805.432654147677	969.953348154595	958.281159503255	987.324696405511	811.98668655555	923.990862428605
100683	Trrap	transformation/transcription domain-associated protein	protein_coding	2705.568522266	2551.65169530936	2555.23096997824	2287.53198733808	2317.43112847753	2448.39735870562	3440.58237741787	3386.17179265538	3863.08023052788	3304.83611950712	3270.02745561156	2862.18009326221	3413.18591962581	3032.91382743862	3564.52317496996	3138.24568104125	3321.57248204978	3226.651348775
100689	Spon2	spondin 2, extracellular matrix protein	protein_coding	14.8715976881524	8.80313546927823	8.93437402090293	12.9421894616016	14.5689299778554	6.01079547963737	7.55618384498801	11.0629081164891	5.5797981182396	16.2611328600929	6.80041360347026	10.1626794789814	14.1469435740224	2.06813080629978	14.1369191075296	13.245842160239	18.9323320699481	10.4523853215906
100702	Gbp6	guanylate binding protein 6	protein_coding	25.4941674654041	18.8638617198819	5.95624934726862	14.0207052500684	15.5401919763791	7.0125947262436	5.03745589665867	11.0629081164891	7.43973082431946	7.65229781651432	6.80041360347026	8.31491957371204	24.5213688616389	17.5791118535481	21.2053786612944	15.2836640310451	13.6733509394069	15.6785779823858
100705	Acacb	acetyl-Coenzyme A carboxylase beta	protein_coding	134.906636171096	179.835481729541	118.132278720828	133.735957769883	107.81008183613	81.1457389751045	101.58869391595	94.9566279998649	78.1171736553544	78.4360526192718	76.7475249534501	80.3775558792164	163.161415887059	207.847146033128	189.838628015397	105.966737281912	115.697584871905	84.6643211048835
100710	Pds5b	PDS5 cohesin associated factor B	protein_coding	1735.72790160293	1598.39788306466	1760.07168211788	1661.99283002734	1528.76638567629	1748.13968532787	1986.43677524907	2023.5902763078	2118.46335222497	1735.15852989462	1585.46785726621	1718.41671190049	1254.36233022999	1237.77628757042	1629.78481711091	1361.26500969841	1384.16383355842	1385.98629364291
100715	Tent2	terminal nucleotidyltransferase 2	protein_coding	2609.96539427074	2378.10416748645	2559.20180287642	2262.72612420334	2445.63771228266	2604.67804117619	2364.24596749847	2289.10007110354	2369.55426754575	2330.12468512861	2242.19351382991	2279.21184314973	2457.7956635935	2550.00528416762	2498.19556228773	2514.67218857461	2398.09539552675	2362.23908267947
100727	Ugt2b34	UDP glucuronosyltransferase 2 family, polypeptide B34	protein_coding	37089.764634252	34823.9463256833	33360.9525940515	29042.2731518339	31802.0316176613	32835.9739060124	40416.3482348753	41760.634321727	46514.1270799983	40717.8766816727	45792.0422304535	41593.9993475655	53729.1485645656	65833.7738915376	56915.2363269141	57421.7446755717	57283.9778625323	55457.220800763
100732	Mapre3	microtubule-associated protein, RP/EB family, member 3	protein_coding	183.770457146454	157.198847665683	141.957276109902	210.310578751026	234.07414164421	219.394035006764	163.717316641407	166.865530757044	212.032328493105	286.961168119287	244.814889724929	274.392345932497	440.441509937899	619.405176486783	478.635689783502	514.550022378517	577.436128133416	575.92643121964
100737	Dcun1d4	DCN1, defective in cullin neddylation 1, domain containing 4 (S. cerevisiae)	protein_coding	952.844509019476	1123.02856772364	1153.52695692102	1050.47437796666	1062.56062638492	937.68409482343	1236.6954226297	1274.07825141566	1331.71181755318	1250.19415577303	1320.25172673087	1068.92910519831	775.25250785643	899.636900740403	918.899741989423	957.776279278824	956.082769532377	960.574211054172
100756	Usp30	ubiquitin specific peptidase 30	protein_coding	969.840620663079	884.086319271799	915.276983030278	1004.09819906259	998.457334482356	985.770458660529	1191.35831955978	1128.41662788189	1158.73807588776	1151.67082138541	1115.26783096912	1153.00218088807	1178.91196450187	1125.06315862708	1096.62101076979	1071.89430404396	1156.97584871905	1049.41948628769
100763	Ube3c	ubiquitin protein ligase E3C	protein_coding	3174.0238494428	3159.06804268956	3296.78401371318	3286.23760745833	3319.77351095398	3537.35313976659	4258.32938464213	4126.46472745044	4236.92670444993	4188.67651731453	4314.37668757306	4179.63290571925	4005.47129059155	3800.19035657584	3936.12219151074	4016.54690735864	3728.61762155366	4044.02788092339
100764	Rita1	RBPJ interacting and tubulin associated 1	protein_coding	314.42806540665	353.383009552454	408.0030802879	342.968020732442	309.832577529058	373.671118984123	395.440287887706	343.87206062087	309.678795562298	347.223013424337	316.704976390187	370.475861006503	341.412904919741	348.480040861512	372.60879647703	334.202786812185	353.403531972364	327.159660565784
100855	Tbc1d14	TBC1 domain family, member 14	protein_coding	3205.89155877456	3034.56655533834	3231.26527089323	3007.9805340339	2955.5502615076	3414.13183243403	3530.41700757495	3154.77263121881	3416.69638106871	3431.09903347961	3384.66299921291	3256.67683303721	3781.949582122	3618.19484562146	3609.9632721013	4064.43572132258	3953.70201394082	4109.87790844941
100859931	Gm20604	predicted gene 20604	protein_coding	1331.00799308964	1224.893421011	1439.42692558992	620.146578368409	1339.37029596417	1346.41818743877	1003.29329941785	1118.27562877511	872.308439151457	1017.7556095964	828.678971965734	824.100917750126	862.963558015369	905.841293159302	823.980427981724	921.095485604315	866.680090313178	896.81466059247
100861615	Gm3411	predicted gene 3411	protein_coding	134.906636171096	169.774755478937	153.869774804439	154.227757750752	70.9021258922296	95.1709284275917	170.433924503618	182.53798392207	179.483506136707	202.78589213763	156.409512879816	155.211832042625	100.91486416136	85.8274284614407	136.320291394035	106.985648217315	75.7293282797922	94.071467894315
100861753	Gm21188	predicted gene, 21188	protein_coding	18.0583686213279	18.8638617198819	14.8906233681715	15.0992210385352	18.4539779719502	20.0359849321246	25.1872794832934	31.3449063300525	25.1090915320782	22.0003562224787	28.1731420715197	38.8029580106562	16.9763322888269	21.7153734661476	30.2933980875634	24.4538624496721	34.7092754615714	39.7190642220441
100861909	Mup22	major urinary protein 22	protein_coding	2704.50626528828	2576.80351093587	1959.60603525138	2396.46208197323	2214.47735663402	1470.64129401794	828.661495000352	1177.27780539638	649.116514421873	683.924117350968	1215.3310597059	1126.20966226166	1451.4764106947	1303.95647337201	1098.6405706423	676.556861107595	1236.91236190327	704.490770675204
100862072	Gm21451	-	protein_coding	21.2451395545034	8.80313546927823	15.8833315927163	12.9421894616016	11.6551439822843	19.0341856855183	34.4226152938343	42.4078144465416	42.7784522398369	42.0876379908288	34.0020680173513	35.1074382001175	18.8625914320299	25.8516350787472	26.2542783425549	43.8131702223292	27.3467018788139	30.3119174326126
100862085	Gm16867	-	protein_coding	850.86783915786	968.344901620605	862.663447129405	970.664209620118	951.836758553219	950.707485029311	936.966796778513	864.750651105565	786.751534671783	978.537583286769	870.452941244194	921.108312776767	714.892215273934	582.178821973387	638.180919711335	803.92072803297	716.273229979701	749.436027558043
100862126	Defa36	defensin, alpha, 36	protein_coding	164.649831547401	329.488784707271	279.943719321625	188.74026298169	296.234909549726	297.53437624205	219.129331504652	168.709348776459	146.004717427269	276.43925862158	154.466537564539	184.775990526934	272.564446192832	272.99326643157	541.242045831133	293.446349396065	333.419403676307	466.176385342939
100862203	Gm6712	predicted gene 6712	protein_coding	534.31525979576	510.581857218137	481.463488904213	474.546946925391	408.901301378475	452.813259466015	413.071383526011	521.800499494403	536.590585704041	523.225863204167	476.028952242918	567.262290917688	372.536180782591	350.548171667812	396.84351494708	355.599916455648	465.945728165944	470.357339471575
100862206	Gm21559	-	protein_coding	15.9338546658775	33.9549510957874	25.810413838164	24.8058631347364	23.3102879645686	36.0647728778242	21.8289755521876	21.2039072232708	13.949495295599	20.0872817683501	6.80041360347026	17.5537191000587	39.6114420072628	19.6472426598479	26.2542783425549	9.17019841862703	17.8805358438398	18.814293578863
100862223	Gm21571	-	protein_coding	13.8093407104272	42.7580865650657	32.7593714099774	32.3554736540039	29.1378599557108	22.039583425337	15.9519436727525	13.8286351456114	9.29966353039933	24.8699679036716	17.486777837495	22.1731188632321	16.0332027172254	10.3406540314989	7.06845955376479	13.245842160239	7.36257358275758	14.6333394502268
100862375	Entpd4b	ectonucleoside triphosphate diphosphohydrolase 4B	protein_coding	1104.74725683418	1130.57411241159	1130.69466775649	1185.28885152501	1302.46234002027	1244.23466428494	1727.84737255392	1596.74640481326	1546.53404510541	1679.67937072489	1572.83851771691	1507.77208269978	1348.67528739014	1075.42801927588	1400.56477158168	1336.81114724874	1419.9249052461	1418.38868813984
100900	Hscb	HscB iron-sulfur cluster co-chaperone	protein_coding	1115.36982661143	1079.01289037725	1190.25716122918	1224.11541990982	1154.83051624467	1202.15909592747	732.949832963837	672.993577086421	675.155572306991	682.967580123903	749.988471697006	757.58156116043	1405.26306168623	1529.38273125868	1236.98042190884	1270.58193644755	1165.39021852791	1289.82434868427
100910	Chpf2	chondroitin polymerizing factor 2	protein_coding	752.077940229419	879.055956146497	804.093661881264	765.746209811427	848.882986709707	771.385419886796	1234.17669468137	1196.63789460024	1110.37982552968	1225.32418786936	1085.15171358233	995.01870898754	974.252847464345	920.3182088034	991.603897399575	1068.83757123775	1017.08695064665	1177.98382574326
100929	Tyw1	tRNA-yW synthesizing protein 1 homolog (S. cerevisiae)	protein_coding	1823.89523075411	1634.8680157231	1784.8893877315	1696.50533525827	1713.30616539579	1587.85180587087	1836.15267433209	1986.7139159195	1865.51250419811	1558.19914288773	1613.64099933773	1608.47499753696	1771.19733546761	1594.52885165713	1553.04154195575	1559.952642102	1566.12458067515	1503.05300924472
100952	Emilin1	elastin microfibril interfacer 1	protein_coding	50.9883349308081	30.1821787518111	43.6791618799699	48.5332104810059	36.9079559439003	59.1061555497675	38.6204952077165	39.6420874174193	43.7084185928768	26.7830423578001	33.0305803597127	36.0313181527522	33.0095350060524	24.8175696755973	20.1955987250423	30.5673280620901	32.605683009355	38.6738256898851
100972	Rab28	RAB28, member RAS oncogene family	protein_coding	1555.14421538965	1780.74854635685	1631.01961292706	1746.11706152775	1878.42070514482	1915.44015951111	1525.5095607048	1342.29951813401	1286.14346625423	1540.02493557351	1584.49636960857	1548.42280061571	1313.77949324088	1537.65525448388	1432.87772954175	1500.85580784862	1235.86056567716	1426.75059639711
100978	Nfxl1	nuclear transcription factor, X-box binding-like 1	protein_coding	1171.66944643086	1019.90612365495	1078.08113185562	976.056788562452	996.514810485309	1118.00795921255	1287.90955757907	1154.2300801537	1116.88959000096	1225.32418786936	1033.66286772748	1055.07090590879	1044.04443576286	1007.17970266799	1166.29582637119	1140.16133671596	899.285773322533	1086.00283491326
100986	Akap9	A kinase (PRKA) anchor protein (yotiao) 9	protein_coding	2925.45571665511	2790.5939437612	2632.66221149273	2529.11952395464	2845.79765567442	2857.13145132096	3496.8339682639	3759.54494158688	3731.95497474925	3417.70751230071	3782.97293884474	3122.71423990519	3222.67374616231	3095.99181703077	3593.80679312127	3252.36370580639	3707.58169703149	3457.64906438216
101023	Zfp513	zinc finger protein 513	protein_coding	852.992353113311	760.842422701904	816.998868800346	815.357936080899	866.365702683134	806.448393518014	882.394357898044	742.136752814478	856.499011149778	1008.19023732576	830.621947281011	772.363640402585	935.584535028684	922.3863396097	886.586784029355	892.565979413031	923.477086523022	874.86465141713
101055670	Heatr4	HEAT repeat containing 4	protein_coding	13.8093407104272	32.697360314462	18.8614562663506	26.96289471167	19.4252399704739	28.0503789049744	10.9144877760938	11.0629081164891	7.43973082431946	8.60883504357861	14.5723148645791	12.9343193368854	17.9194618604284	14.4769156440984	9.08801942626902	8.15128748322403	12.6215547132987	11.4976238537496
101055907	Gm15246	predicted gene 15246	protein_coding	62.673161685785	40.2429050024148	39.7083289817908	48.5332104810059	72.844649889277	43.0773676040678	98.2303899848441	77.4403568154238	77.1872073023144	69.8272175756932	74.8045496381729	54.5089172054456	71.6778474417137	52.7373355606443	51.4987767488578	49.9266358347472	54.6934037576277	59.5785963330662
101055909	Gm10320	-	protein_coding	11.6848267549769	6.2879539066273	6.94895757181339	18.3347684039356	20.3965019689975	13.023390205881	4.19787991388223	10.1409991067817	6.50976447127953	3.82614890825716	4.85743828819305	12.9343193368854	15.0900731456239	3.10219620944966	6.05867961751268	7.13237654782103	10.5179622610823	12.5428623859087
101055915	Gm14438	-	protein_coding	98.7898989284407	184.865844854843	201.519769582588	200.603936654824	169.970849741646	144.259091511297	87.3159022087503	86.659446912498	69.747476477995	114.784467247715	88.4053768451134	111.789474268795	80.1660135861271	92.03182088034	85.8312945814296	91.7019841862703	71.5221433753593	99.2976605551103
101055987	Gm29758	-	protein_coding	64.7976756412353	77.9706284421786	54.5989523499623	23.7273473462696	24.2815499630923	33.0593751380055	54.572438880469	63.6117216698124	57.6579138884758	54.5226219426645	26.2301667562424	24.9447587211361	59.4171630108942	56.8735971732439	68.6650356651437	18.3403968372541	22.0877207482727	24.0404862396583
101056017	Gm28802	-	protein_coding	6.37354186635101	0	0	3.23554736540039	12.626405980808	10.0179924660623	6.71660786221156	3.6876360388297	15.8094280016789	7.65229781651432	4.85743828819305	13.8581992895201	9.43129571601496	5.17032701574944	9.08801942626902	8.15128748322403	8.4143698088658	16.7238165145449
101056029	Gm7206	-	protein_coding	968.778363685354	1826.02181448457	1573.44253590346	1621.0092300656	1576.35822360395	1323.37680476683	978.945595917335	628.741944620464	520.781157702362	1278.89027258496	783.019052056719	1070.77686510358	803.546395004474	770.378725346667	654.337398691369	868.112116963359	517.483743245247	878.000367013607
101056047	Gm28455	predicted gene 28455	protein_coding	18.0583686213279	36.4701326584384	16.8760398172611	24.8058631347364	34.9654319468529	23.0413826719433	9.2353358105409	22.1258162329782	20.4592597668785	31.5657284931216	24.2871914409652	42.4984778211949	14.1469435740224	9.30658862834899	27.2640582788071	18.3403968372541	18.9323320699481	20.9047706431811
101056061	Gm29770	-	protein_coding	303.805495629398	319.428058456667	296.819759138886	325.711768116973	269.039573591063	328.590152886843	253.551946798487	212.960981242415	187.853203314066	199.916280456437	196.240506842999	228.198348300764	157.50263845745	152.007614263034	158.535449991582	170.158126212302	158.821230142342	165.147688081131
101056205	Gm29797	predicted gene, 29797	protein_coding	150.840490836974	25.1518156265092	357.374960836117	8.62812630773439	5.82757199114216	5.00899623303114	52.8932869149161	113.394808194013	16.7393943547188	3.82614890825716	1.94297531527722	1.84775990526934	61.3034221540972	132.360371603186	44.430317195093	0	2.10359245221645	4.18095412863622
101056240	Gm13430	-	protein_coding	87.1050721734638	422.550502525355	162.804148825342	154.227757750752	141.804251784459	105.188920893654	73.0431105015508	44.2516324659564	44.6383849459168	144.437121286708	48.5743828819305	151.516312232086	55.6446447244883	48.6010739480447	47.4596570038493	51.9644577055532	51.538015079303	78.3928899119292
101095	Zfp282	zinc finger protein 282	protein_coding	1838.76682844227	1789.55168182613	1899.05083355414	1972.60537710577	2027.99505291747	1812.25483711067	1894.92299312644	1810.62929506538	1872.95223502242	1616.54791373865	1695.24596257937	1634.34363621073	1409.03557997263	1364.96633215785	1552.0317620195	1551.80135461877	1573.48715425791	1488.4196697945
101100	Ttll3	tubulin tyrosine ligase-like family, member 3	protein_coding	106.225697772517	109.410397975315	104.234363577201	133.735957769883	103.925033842035	127.228504318991	193.942052021359	182.53798392207	191.573068726226	274.526184167451	181.66819197842	178.308830858491	145.24195402663	38.2604199165459	89.8704143264381	166.08248247069	116.749381098013	157.831018356017
101113	Snx21	sorting nexin family member 21	protein_coding	476.953382998601	573.46139628441	517.200984987825	558.671178425801	475.918379276609	471.847445151534	446.654422837069	457.266868814883	475.212806403406	429.485214951866	386.652087740166	376.943020674946	504.5743208068	463.26130061115	513.977987552326	473.793584962397	458.583154583186	514.257357822255
101118	Tmem168	transmembrane protein 168	protein_coding	1635.87574569676	2623.33436984491	1656.83002676522	1690.03424052747	1722.04752338251	1605.88419230978	1594.35479129247	1806.01975001685	1954.78927408994	1898.72639572262	1914.8021732057	2040.85081536999	1459.02144726751	1516.97394642089	1797.40828652876	1524.29075936289	1603.98924481504	1577.26494502802
101122	Rpusd3	RNA pseudouridylate synthase domain containing 3	protein_coding	587.428108682018	643.886480038636	570.807229113243	715.055967753487	578.872151120121	547.984187893607	434.900359078199	413.937145358634	382.216171099412	448.615959493152	429.397544676265	492.42801475428	476.280433658755	557.36125229779	474.596570038493	560.401014471652	518.535539471355	564.42880736589
101142	Itfg2	integrin alpha FG-GAP repeat containing 2	protein_coding	585.303594726568	582.264531753688	544.996815275079	630.931736253077	581.785937115692	624.12093063568	669.142058272827	656.399214911687	638.886884538434	705.924473573446	658.668631878977	648.563726749539	456.474712655124	435.341534726103	543.261605703637	533.909330151174	554.296611159035	499.624018372029
101148	Bmt2	base methyltransferase of 25S rRNA 2	protein_coding	833.871727514257	1277.71223382667	982.781142299322	874.676304446573	878.020846665418	822.477181463714	789.201423809859	790.997930328971	900.207429742655	751.838260472532	751.931447012283	840.73075689755	809.205172434083	711.436997367123	824.990207917976	686.745970461625	612.145403594987	688.812192692818
101185	Pot1a	protection of telomeres 1A	protein_coding	544.937829573012	559.62789768983	673.056176241354	540.336410021866	492.429833251512	540.971593167363	708.60212946332	669.305941047591	673.295639600911	616.966511456467	583.864082240804	564.490651059784	761.105564282407	771.412790749817	804.794609192934	696.935079815655	722.584007336351	726.440779850544
101187	Parp11	poly (ADP-ribose) polymerase family, member 11	protein_coding	214.575909500484	255.290928609069	274.980178198901	203.839484020225	236.016665641257	274.492993570107	340.867849007237	349.403514679114	310.608761915338	342.440327289016	279.788445399919	304.880384369441	276.336964479238	217.153734661477	285.767721959348	271.030308817199	281.881388597004	327.159660565784
101197	Zfp956	zinc finger protein 956	protein_coding	526.879460951684	557.112716127179	553.931189295982	516.609062675596	529.337789195412	565.014775085913	608.692587512923	497.83086524201	530.080821232762	513.660490933524	487.686804134582	438.842977501469	508.346839093206	466.3634968206	474.596570038493	481.944872445621	460.686747035403	479.764486261007
101202	Hepacam2	HEPACAM family member 2	protein_coding	1014.45541372754	1361.97081617547	944.065521542076	1053.70992533206	1071.30198437163	1183.12491024196	1087.2508976955	1068.49254225091	1094.570397528	1153.58389583953	1116.23931862676	1197.34841861453	1111.00663534656	1175.73236338142	1282.42051904018	1129.97222736193	1127.52555438802	1237.56242207632
101206	Tada3	transcriptional adaptor 3	protein_coding	1777.15592373421	1654.98946822431	1674.69877480703	1748.27409310468	1848.31158319059	1772.18286724642	1376.06503577059	1487.96114166779	1551.18387687061	1351.58710184184	1535.92198672664	1364.57069004141	1645.76110244461	1594.52885165713	1611.60877825837	1561.9904639728	1587.16050519731	1466.46966061916
101214	Tra2a	transformer 2 alpha	protein_coding	6860.05556214914	8388.13051144082	7171.32421411142	6125.96967849141	6426.84064423127	6644.93440273911	6767.82199716093	6460.73834002964	6660.419020472	7178.8118891175	6492.45201599882	6781.27885233848	3365.08631147414	3120.80938670636	3765.46938228413	3344.06568999266	3256.36111603107	3549.63005521215
101240	Wdr91	WD repeat domain 91	protein_coding	295.307439807597	350.867827989804	308.732257833423	308.455515501504	276.809669579252	323.581156653812	459.248062578716	489.533684154643	428.714488751409	411.311007637645	386.652087740166	448.081777027815	469.678526657545	453.954711982801	512.968207616073	469.717941220785	449.116988548212	472.447816535893
101314	Brk1	BRICK1, SCAR/WAVE actin-nucleating complex subunit	protein_coding	5972.0087287709	6260.28690943814	6051.54933682492	6421.48300453132	6815.34544364075	6255.23449580929	4192.00288200279	4254.61007979977	3850.99066793836	4258.50373489022	4555.30562666744	4362.56113634092	4893.89934704016	5087.60178349745	4907.53049018527	5097.61140982123	4611.07465525846	4785.10200022416
101351	Eogt	EGF domain-specific O-linked N-acetylglucosamine (GlcNAc) transferase	protein_coding	386.661539891961	377.277234397638	407.010372063356	312.769578655371	286.522289564489	340.611743846118	509.622621545302	497.83086524201	557.97981182396	538.530458837196	532.375236385958	522.916053191224	488.541118089575	529.441486412743	561.437644556175	483.982694316427	551.14122248071	530.9811743368
101358	Fbxl14	F-box and leucine-rich repeat protein 14	protein_coding	2304.03538468589	2897.48916017386	2491.69764360737	2228.21361897241	2247.50026458382	2390.29300240246	2254.26151375476	2017.13691323985	2231.91924729584	2308.12432890613	2048.86746995983	2354.96999926578	1543.90310871165	1600.73324407603	1659.06843526222	1745.39443234535	1577.69433916234	1742.41263310915
101359	Prrt4	proline-rich transmembrane protein 4	protein_coding	0	15.0910893759055	12.905206919082	10.785157884668	14.5689299778554	4.00719698642491	17.6310956383054	17.5162711844411	15.8094280016789	8.60883504357861	8.74338891874748	10.1626794789814	6.60190700121047	0	4.03911974500845	8.15128748322403	2.10359245221645	12.5428623859087
101437	Dhx32	DEAH (Asp-Glu-Ala-His) box polypeptide 32	protein_coding	2903.14832012289	2410.80152780091	2671.37783224998	2769.62854478274	2745.75766982648	2740.92273871464	3189.54915856772	3139.10017805378	3413.90648200959	3191.00818948647	3326.3737397546	3045.10832388388	3756.48508368876	3774.33872149709	4062.34468354225	4164.28899299208	4073.60678371716	3934.27783504669
101471	Phrf1	PHD and ring finger domains 1	protein_coding	3238.82152508404	2866.04939064073	3084.3444536606	2859.14535522548	2894.3607556006	3150.65863057659	4548.82267468278	4354.17625284817	4663.78126049526	4128.41467200948	4361.00809513972	3944.04351779741	3562.20039193885	3223.1818616182	3593.80679312127	3578.41520513535	3739.13558381474	3498.41336713636
101476	Plekha1	pleckstrin homology domain containing, family A (phosphoinositide binding specific) member 1	protein_coding	2436.81750690154	2291.33040357499	2326.90807833294	2418.03239774256	2355.31034641995	2423.35237754047	2470.87211731108	2271.5837999191	2537.87817744598	2817.00213370434	2628.84560157008	2686.64290226162	2382.34529786538	2597.57229271252	2587.05619667791	2651.20625391862	2711.53067090701	2521.11533956764
101488	Slco2b1	solute carrier organic anion transporter family, member 2b1	protein_coding	2642.89536058022	2215.87495669546	2308.04662206659	3100.73289184204	3042.96384137473	2944.28798577571	1463.38093797934	1490.72686869691	1590.24246369829	2081.4250060919	2249.96541509102	2082.42541323855	3017.07149955319	2921.23476389843	1485.38628622686	3570.26391765213	3583.46974235072	3576.80625704829
101488143	Hbb-bt	hemoglobin, beta adult t chain	protein_coding	10.6225697772517	13.8334985945801	22.8322891645297	52.8472736348731	39.8217419394714	0	4.19787991388223	9.21909009707426	16.7393943547188	7.65229781651432	10.6863642340247	13.8581992895201	8.48816614441346	17.5791118535481	8.0782394900169	12.226931224836	13.6733509394069	9.4071467894315
101489	Ric8a	RIC8 guanine nucleotide exchange factor A	protein_coding	2215.8680555347	2329.05812701475	2113.47581005582	2391.06950303089	2280.52317253363	2135.83599376448	2274.41133734139	2291.86579813266	2140.78254469793	2149.33914921346	2295.62533500003	2370.67595846057	2238.98960298195	2123.97033806987	2172.03664287829	2273.1902968841	2148.8196899391	2207.54377991993
101490	Inpp5f	inositol polyphosphate-5-phosphatase F	protein_coding	1314.01188144603	1081.5280719399	1182.31549543282	1076.35875688986	992.629762491214	1206.1662929139	1279.5137977513	1262.09343428947	1326.13201943494	1256.88991636248	1236.70378817395	1162.24098041442	1031.78375133204	982.362132992394	1242.0293215901	1129.97222736193	1073.8839468565	1221.88384409394
101497	Plekhg2	pleckstrin homology domain containing, family G (with RhoGef domain) member 2	protein_coding	676.657694810933	514.354629562113	544.004107050534	605.047357329874	574.015841127502	553.994983373244	1048.63040248778	1065.72681522178	1074.11113776112	1095.23512498861	1159.9562632205	1030.12614718766	1327.92643681491	1055.78077661604	1386.42785247415	1115.70747426629	1173.80458833678	1206.20526611155
101502	Hsd3b7	hydroxy-delta-5-steroid dehydrogenase, 3 beta- and steroid delta-isomerase 7	protein_coding	1208.84844065124	1416.04721977247	1369.93734987178	1795.72878779722	1684.16830544008	1649.96335916046	1384.46079559836	1216.9198928138	1231.27545142487	1782.02885402077	1580.61041897802	1648.20183550025	1725.92711603074	1757.91118535481	1679.26403398726	2029.67058332278	1865.88650511599	2040.30561477448
101513	Mob2	MOB kinase activator 2	protein_coding	1397.93018268632	1458.80530633753	1553.58837141256	1732.09635627768	1432.61144782245	1613.89858628263	1274.47634185464	1340.4557001146	1341.94144743662	1518.98111657809	1468.88933834958	1535.48848127882	959.162774318721	948.237974688447	917.889962053171	1187.0312397445	1057.05520723877	1074.50521105951
101540	Prkd2	protein kinase D2	protein_coding	395.159595713763	384.822779085591	424.879120105162	509.059452156329	456.493139306136	479.861839124383	508.783045562526	541.160588698259	475.212806403406	495.486283619302	550.833501881091	520.14441333332	743.186102421979	770.378725346667	603.848401878764	738.710428167178	747.827116762948	806.924146826791
101543	Wtip	WT1-interacting protein	protein_coding	335.673204961153	393.625914554869	345.46246214158	405.521936463516	445.809257322375	376.676516723942	367.734280456083	346.637787649992	327.348156270056	450.529033947281	426.483081703349	384.334060296023	482.882340659966	381.570133762309	450.361851568442	541.041706698995	445.961599869888	445.271614699758
101565	Ccp110	centriolar coiled coil protein 110	protein_coding	226.260736255461	456.505453621142	244.206223238013	143.442599866084	182.597255722454	211.379641033914	655.708842548404	708.026119455303	811.860626203861	612.183825321146	420.654155757518	485.036975133202	877.110501589391	756.935875105718	913.850842308162	734.634784425566	683.667546970347	675.22409177475
101568	Vrk3	vaccinia related kinase 3	protein_coding	2389.0159429039	2539.07578749611	2599.90284008275	2848.36019734081	2862.30910964932	2682.81838241148	2406.22476663729	2403.41678830726	2310.03642095119	2468.82258305293	2611.35882373258	2639.52502467725	2884.09022995737	3104.26434025596	2919.27379570486	3076.09211398167	2987.10128214736	2899.49168820922
101592	Efl1	elongation factor like GTPase 1	protein_coding	3004.06273300678	2693.75945359914	3080.37362076242	3017.6871761301	2936.12502153712	2714.87595830288	3940.13008716986	4153.20008873195	4131.84050655642	3595.62343653467	4193.91221802588	3713.99740959138	3663.11525610021	3847.75736512073	3644.29578993388	3488.75104281988	3621.33440649062	3203.65610106751
101602	AI467606	expressed sequence AI467606	protein_coding	38.2412511981061	41.5004957837402	42.6864536554251	29.1199262886035	26.2240739601397	36.0647728778242	69.684806570445	43.329723456249	64.1676783597554	22.956893449543	26.2301667562424	14.7820792421547	66.0190700121047	68.2483166078926	59.5770162388747	21.3971296434631	38.9164603660043	32.4023944969307
101604	E430018J23Rik	RIKEN cDNA E430018J23 gene	protein_coding	548.124600506187	626.28020910008	595.624934726862	574.848915252803	604.124963081737	527.948202961482	638.077746910099	591.865584232167	552.40001370572	623.662272045917	659.640119536616	608.836888786248	542.29950367086	584.246952779687	514.987767488578	587.911609727533	595.316663977256	550.840706447822
101612	Grwd1	glutamate-rich WD repeat containing 1	protein_coding	3039.11721327171	3696.05930631553	3515.17982311303	3882.65683848047	3137.17625523153	3187.72520270102	3843.57884915057	3802.87466504313	3468.77449683895	3450.2297780209	3520.67127128232	3689.97653082288	1877.77097705858	1909.91879961784	1958.9730763291	1984.83850216505	1783.84639947955	2074.79848633573
101613	Nlrp6	NLR family, pyrin domain containing 6	protein_coding	19223.6645258924	17270.4941999426	17773.4480522496	18547.2360142635	20801.5182223819	17764.9060400683	17548.8171919933	17397.3449221888	17356.8920131373	16125.3045738498	18079.3853086545	16473.7034354288	21591.065282673	23759.720768175	20694.4300135508	23106.8621930693	22663.0532839539	22068.1211294741
101631	Pwwp2b	PWWP domain containing 2B	protein_coding	908.229715955019	964.572129276629	864.648863578495	1015.96187273572	1074.2157703672	977.756064687679	1423.92086678885	1247.34289013415	1275.91383637079	1381.23975588084	1492.2050421329	1579.83471900529	1409.03557997263	1431.14651795945	1407.63323113545	1445.83461733686	1491.44704862146	1647.29592668267
101685	Spty2d1	SPT2 chromatin protein domain containing 1	protein_coding	1663.49442711761	1511.6241191532	1687.60398172611	1496.97991439192	1570.53065161281	1668.99754484598	1607.78800701689	1849.3494734731	1965.01890397338	1979.07552279602	2017.77986491539	2099.05525238597	1563.70882971528	1869.590248895	1958.9730763291	1943.06315381353	1829.0736372022	1839.61981659994
101700	Trim68	tripartite motif-containing 68	protein_coding	229.447507188636	271.6396087663	275.972886423446	305.219968136104	261.269477602873	299.537974735262	473.520854285915	397.342783183901	399.885531807171	366.353757965623	318.647951705464	408.354939064525	304.630851627283	307.117424735517	306.973100620642	359.67556019726	383.905622529502	390.919211027487
101706	Numa1	nuclear mitotic apparatus protein 1	protein_coding	4542.21083675282	4239.33852384813	4465.20159400237	4736.84134294618	4568.81644105545	5010.99983152436	6087.76545111201	6046.80119467101	5994.56311169541	5615.83006009445	5697.77511205044	5131.22925693296	5739.8865727667	5388.51481581407	5797.14661402338	5820.01926302196	6069.91602087057	5956.81439477446
101739	Psip1	PC4 and SFRS1 interacting protein 1	protein_coding	2547.29223258495	2630.87991453286	2893.744474548	2284.29643997268	2294.12084051296	2523.53230220109	1947.81628004135	2246.692256657	2417.91251790383	2041.2504425552	2033.32366743761	2249.64768466542	1917.38241906584	1792.03534365876	2106.40094702191	1775.96176040744	1979.48049753568	2089.43182578595
101772	Ano1	anoctamin 1, calcium activated chloride channel	protein_coding	14.8715976881524	55.3339943783203	34.7447878590669	29.1199262886035	46.6205759291372	60.1079547963737	94.8720860537383	119.848171261965	162.744111781988	231.482008949558	159.323975852732	170.917791237414	337.640386633336	325.730601992215	542.251825767385	575.684678502697	466.997524392052	571.745477091003
101809	Spred3	sprouty-related EVH1 domain containing 3	protein_coding	30.8054523540299	20.1214525012074	27.7958302872536	31.2769578655371	27.1953359586634	15.0269886990934	59.6098947771276	54.3926315727381	40.918519533757	50.6964730344074	44.688432251376	39.7268379632908	83.9385318725331	83.7592976551409	85.8312945814296	69.2859436074043	90.4544754453074	77.3476513797701
101831	Faap24	Fanconi anemia core complex associated protein 24	protein_coding	1065.44374865834	1146.92279256882	1085.03008942743	1243.52870410222	1185.91090019743	1163.08892530983	1130.90884879987	1074.94590531886	1041.56231540472	1177.49732651614	1231.84634988576	1229.68421695675	945.015830744699	873.785265661655	840.136906961758	922.114396539718	761.500467702355	845.597972516676
101835	AW146154	expressed sequence AW146154	protein_coding	525.817203973958	602.385984254896	502.310361619654	601.811809964473	612.86632106845	505.908619536145	522.216261286949	515.347136426451	509.621561465883	534.704309928938	540.147137647067	554.327971580802	440.441509937899	403.285507228456	454.400971313451	456.472099060546	478.567282879243	470.357339471575
101861	Ints4	integrator complex subunit 4	protein_coding	4925.68560571161	4372.64314666863	4356.99639752699	3980.80177523095	4081.24291779656	3718.67880340232	4001.41913391254	4184.54499506201	4140.21020373378	3317.27110345896	3772.28657461072	3342.59766863224	3011.41272212358	2939.84794115513	3194.94371830169	2672.60338356208	2936.61506329417	2692.53445884173
101867	Rrp8	ribosomal RNA processing 8	protein_coding	1685.80182364984	1610.97379087792	1796.80188642603	1724.54674575841	1506.42735971025	1635.93816970797	2085.50674121669	1974.72909879331	2006.86738986018	1923.59636362629	1956.57614248416	2053.78513470687	1107.23411706016	1068.18956145383	1238.99998178134	1186.0123288091	1145.40609023186	1134.08380739258
101869	Unc45a	unc-45 myosin chaperone A	protein_coding	1593.38546658775	1754.33913994902	1655.83731854068	1960.74170343264	1771.58188530722	1803.23864389121	2409.5830705684	2155.42326469596	2050.57580845305	2208.64445729145	2081.89805031954	2289.37452262871	1695.74696973949	1638.99366399257	1589.39361966083	1814.68037595275	1703.90988629533	2024.62703679209
101883	Igflr1	IGF-like family receptor 1	protein_coding	84.9805582180135	114.440761100617	106.21978002629	128.343378827549	61.1895059069926	114.20511411311	162.038164675854	94.0347189901574	101.366332481353	156.872105238544	68.0041360347026	99.7790348845444	80.1660135861271	43.4307469322953	78.7628350276648	69.2859436074043	68.3667546970347	57.4881192687481
101943	Sf3b3	splicing factor 3b, subunit 3	protein_coding	12049.1808983366	10280.8046373356	11435.0060385312	10866.046568803	10429.4113401474	11322.3350851436	14821.8743999354	15725.0019785796	15681.0926449593	12951.5140544505	14049.6545047696	12765.2493055532	9107.80227295565	8736.8185912134	10152.3274790787	9595.08427869009	9757.51358960601	9353.83962429139
101966	D8Ertd738e	DNA segment, Chr 8, ERATO Doi 738, expressed	protein_coding	3784.82161163478	6129.4974681803	4861.29217559574	5977.13449968299	5247.72857802351	4873.7533347393	3265.95057300037	3044.14355005392	2721.08154899484	3609.01495771357	3053.38570795815	3910.78383950256	3242.47946716594	3292.46424362924	2818.29580207965	3577.39629419995	2493.8088521026	3314.45138547637
101985	Usb1	U6 snRNA biogenesis 1	protein_coding	808.377560048853	828.752324893479	833.874908617607	799.180199253897	715.820092911962	781.403412352858	756.457960481577	845.390561901709	820.230323381221	794.882435690425	719.872354310209	656.878646323251	928.039498455872	913.079750981351	996.652797080836	844.67716544909	844.592369564905	735.847926639975
101994	Champ1	chromosome alignment maintaining phosphoprotein 1	protein_coding	1666.68119805079	1724.15696119721	1876.21854438962	1727.78229312381	1554.01919763791	1808.24764012424	2340.73783998073	2466.10660096736	2584.37649509797	2321.51585008503	2389.85963779098	2349.42671954997	1878.71410663018	2066.06267549348	2252.81903777846	2036.8029598706	1938.46044471746	2071.66277073925
102022	Ces2a	carboxylesterase 2A	protein_coding	59973.9667053853	58832.6119319677	52727.6973466955	58407.0225244195	51634.2303655165	47226.8200835108	51637.2812446825	40064.3217438653	42517.1316946327	42809.8235972623	48608.3849499478	48715.2660224736	53473.5604506616	63159.680758992	37455.7671753996	52328.2089094921	44152.3019795711	49799.344626186
102032	Smim19	small integral membrane protein 19	protein_coding	832.809470536532	920.556451930237	933.145731072084	924.288030716046	978.060832513358	918.649909137912	611.211315461252	645.336306795198	661.206077011392	693.489489621611	651.868218275507	704.920403860254	1023.29558518762	1114.72250459558	1033.00487478591	1101.44272117065	946.616603497403	958.483733989854
102058	Exoc8	exocyst complex component 8	protein_coding	1100.49822892327	1212.31751319774	1207.13320104644	1183.13181994808	1145.11789625943	1045.8784134569	1356.75478816674	1410.52078485236	1316.83235590455	1339.15211789001	1421.28644312529	1427.39452682057	1055.36199062207	1106.44998137038	1048.15157382969	1125.89658362032	1044.43365252547	1122.58618353883
102060	Gadd45gip1	growth arrest and DNA-damage-inducible, gamma interacting protein 1	protein_coding	4578.32757399548	5753.47782456398	4478.10680092146	5703.19148941243	4878.64901858451	4603.26753815562	2768.92159119672	2908.62292562693	2602.04585580573	3153.70323763097	2976.6381830047	3519.05873958546	3028.3890544124	3021.53910800397	2568.88015782538	2220.20692824315	2567.43458793018	2539.92963314651
102075	Plekhg4	pleckstrin homology domain containing, family G (with RhoGef domain) member 4	protein_coding	8.49805582180135	5.03036312530184	1.98541644908954	4.31406315386719	11.6551439822843	6.01079547963737	8.39575982776445	9.21909009707426	11.1595962364792	19.1307445412858	13.6008272069405	10.1626794789814	8.48816614441346	8.27252322519911	5.04889968126056	5.09455467701502	5.25898113054113	8.36190825727244
102093	Phkb	phosphorylase kinase beta	protein_coding	1248.15194882707	1131.83170319291	1180.33007898373	1023.51148325499	1152.88799224762	1243.23286503833	1429.79789866829	1522.99368403667	1554.90374228277	1502.719983718	1540.77942501483	1356.2557704677	2063.56750266407	1903.71440719894	2151.84104415325	2097.93761599478	2069.93497298099	1949.36986247664
102098	Arhgef18	rho/rac guanine nucleotide exchange factor (GEF) 18	protein_coding	1598.69675147638	1511.6241191532	1459.28109008081	1576.79008273846	1476.31823775601	1394.50455127587	1590.15691137859	1739.64230131791	1637.67074770332	1624.20021155517	1723.41910465089	1695.31971308462	1662.73743473344	1604.86950568863	1593.43273940583	1631.27640758021	1645.00929763326	1632.66258723244
102103	Mtus1	mitochondrial tumor suppressor 1	protein_coding	4554.95792048552	4143.76162446739	4205.11203917164	4529.76631156055	4540.64984309826	4658.36649671896	4681.47567996146	5099.07873269177	5143.64389866387	4508.159951154	4878.81101666109	4492.8282096624	4363.86052780012	4539.54711982801	5037.79210196179	4750.1627808488	5232.68622488842	4710.89006444086
102115	Dohh	deoxyhypusine hydroxylase/monooxygenase	protein_coding	2705.568522266	2902.51952329916	2714.0642859054	3278.68799693907	2880.76308762127	2733.9101439884	2334.02123211852	2323.21070446271	2265.39803600528	2296.64588218136	2318.94103878336	2415.94607613966	2362.53957686175	2465.21192110933	2151.84104415325	2446.40515590261	2023.65593903223	2543.06534874298
102122	Psme3ip1	proteasome activator subunit 3 interacting protein 1	protein_coding	3559.62313235704	3175.41672284679	3525.10690535848	3493.31263884396	3623.7785164919	3454.20380229828	3270.98802889703	3310.57525385937	3184.20479280873	3181.44281721583	3244.76877651295	3119.01872009465	2893.52152567339	2885.04247478819	2833.44250112343	2853.96953006381	2716.78965203755	2883.81311022683
102124	Enkd1	enkurin domain containing 1	protein_coding	448.272444600021	577.234168628387	494.368695823295	493.960231117794	413.757611371093	423.761081314435	413.071383526011	403.796146251853	333.857920741336	371.136444100945	294.360760264499	309.499784132615	382.910606070207	276.09546264102	427.136913034644	326.051499328961	287.140369727546	322.978706437148
102141	Snx25	sorting nexin 25	protein_coding	2195.68517295792	2020.94838559002	2109.50497715764	2444.99529245423	2684.56816391949	2594.66004871013	2262.65727358252	2188.61198904543	2279.34753130088	2729.00070881442	2880.46090489848	2723.59810036701	2079.6007053813	2052.61982525253	2004.41317346044	2448.44297777342	2227.70440689722	2467.80817442753
102162	Taf5l	TATA-box binding protein associated factor 5 like	protein_coding	2225.42836833423	2165.57132544244	2471.84347911648	2223.89955581854	2414.5573283299	2470.43694213096	2815.9378462322	2647.72267587973	2775.9495638242	2741.43569276626	2576.38526805759	2532.35495017163	2319.15561656808	2158.09449637382	2388.12954923625	2388.32723258464	2276.0870332982	2459.44626617026
102182	Prmt9	protein arginine methyltransferase 9	protein_coding	1186.54104411901	1124.28615850496	1266.69569451913	1175.58220942881	1164.54313622991	1048.88381119672	1141.82333657597	1209.54462073614	1115.02965729488	1134.45315129825	1226.01742393992	1081.8634245352	1166.65128007105	1253.28726861766	1045.12223402094	1104.49945397686	1086.5055015698	1147.67190831064
102193	Zdhhc7	zinc finger, DHHC domain containing 7	protein_coding	2251.98479277736	2818.26094095036	2555.23096997824	3081.31960764964	3169.22790118281	2775.98571234586	2517.04879636378	2386.82242613253	2253.30847341576	2571.17206634881	2470.49311337498	2606.26534638241	2535.13228846482	2657.54808609521	2037.73591135676	2695.01942414094	2393.88821062232	2877.54167903388
102209	Snapc2	small nuclear RNA activating complex, polypeptide 2	protein_coding	1676.24151085032	1681.39887463214	1569.47170300528	1921.91513504783	1588.98462958476	1453.61070682564	1175.40637588702	1357.97197129904	1245.22494672047	1061.75632204136	1267.79139321838	1269.41105492004	1639.1591954434	1464.23661086024	1454.08310820304	1184.99341787369	1290.55396943479	1191.57192666132
102216272	Ak6	adenylate kinase 6	protein_coding	1801.58783422189	1907.76521527072	1918.90499804504	2043.78741914458	1994.97214496766	1932.47074670341	1604.42970308579	1630.85703817244	1485.15626580477	1514.19843044277	1614.61248699537	1550.27056052098	1194.9451672191	1168.49390555937	1079.45475185351	1090.23470088121	1130.68094306634	1106.90760555644
102247	Gpat4	glycerol-3-phosphate acyltransferase 4	protein_coding	3605.30018239922	3579.10336365226	3928.14644452365	3637.83375449851	3819.97344019368	3491.27037442271	4262.52726455601	4325.59707354724	3995.13545265955	3670.23334024568	3604.21920983924	3655.79297257539	2582.2887670449	2667.88874012671	2828.39360144217	2630.82803521056	2446.47802192773	2742.70590838536
102278	Cpne7	copine VII	protein_coding	4.24902791090067	11.3183170319291	3.97083289817908	8.62812630773439	2.91378599557108	5.00899623303114	10.0749117933173	16.5943621747337	9.29966353039933	10.5219094977072	7.77190126110887	3.69551981053868	6.60190700121047	8.27252322519911	12.1173592350254	6.11346561241802	6.31077735664935	10.4523853215906
102294	Cyp4v3	cytochrome P450, family 4, subfamily v, polypeptide 3	protein_coding	3538.37799280254	3325.07002582452	3183.61527611508	3421.05208101668	3619.8934684978	3446.18940832543	2213.12229059871	2550.92222986045	2484.8700953227	2185.6875638419	2630.78857688535	2124.00001110711	6792.41917467397	8303.5451872936	4550.06839275202	6173.5813576068	6449.61445849564	5754.0381195356
102323	Dcun1d2	DCN1, defective in cullin neddylation 1, domain containing 2 (S. cerevisiae)	protein_coding	1180.16750225266	1246.27246429353	1080.06654830471	1180.97478837114	1205.3361401679	1243.23286503833	1132.58800076542	1120.11944679452	1176.40743659552	1210.97612946339	1018.11906520526	1161.31710046178	965.764681319932	922.3863396097	1049.16135376595	1003.62727137196	1023.3977280033	975.207550504399
102334	Ankrd10	ankyrin repeat domain 10	protein_coding	3009.3740178954	3087.38536815401	3049.59966580153	2821.39730262914	2891.44696960503	3155.66762680962	3836.86224128836	3398.15660978157	3905.85868276772	4430.68043576179	3181.62207876644	3580.95869641198	2872.77267509816	2387.65701587309	3290.87281224564	3347.12242279887	3148.02610474192	3302.95376162262
102339	Cog4	component of oligomeric golgi complex 4	protein_coding	2327.40503819585	2203.29904888221	2240.54246279755	2457.93748191583	2604.92468004054	2312.15266116718	2464.99508543164	2331.50788555008	2062.66537104257	2251.68863250934	2419.00426752014	2395.6207171817	2996.32264897795	3186.98957250796	2629.4669540005	2703.17071162417	2837.74621803999	2758.38448636775
102371	Myzap	myocardial zonula adherens protein	protein_coding	82.8560442625632	52.8188128156694	107.212488250835	87.3597788658107	96.1549378538456	104.187121647048	198.139931935241	215.726708271538	188.783169667106	218.090487770658	202.069432788831	196.786429911185	331.981609203727	295.742705300868	272.640582788071	290.389616589856	327.108626319658	328.204899097943
102414	Clk3	CDC-like kinase 3	protein_coding	2896.77477825654	2464.8779313979	2543.3184712837	2674.71915539766	2821.51610571133	2487.46752932327	2480.9470291044	2479.93523611298	2509.04922050174	2522.38866776853	2271.33814355907	2500.01915182942	2843.53565837851	2849.88425108109	2874.84347850977	2475.9535730293	2990.25667082568	2388.37004598344
102423	Hinfp	histone H4 transcription factor	protein_coding	1301.26479771333	1214.8326947604	1135.65820887922	1108.71423054387	1081.98586635539	1136.04034565146	1423.92086678885	1456.61623533773	1411.68892391462	1510.37228153451	1340.65296754128	1307.29013297806	1414.69435740224	1364.96633215785	1340.98775534281	1409.15382366235	1372.59407507123	1301.32197253802
102436	Lars2	leucyl-tRNA synthetase, mitochondrial	protein_coding	42018.6370108968	30028.7526764894	32205.4402206814	40344.0400991775	19595.2108202155	42783.8404248122	23551.7854688448	34904.3970165329	24175.4053136261	47858.4270817076	41581.6147222477	35546.281177619	20174.4846661276	33986.6276053274	23380.4446439814	29998.7757601352	40178.6158373342	51614.9239565463
102442	Dennd4a	DENN/MADD domain containing 4A	protein_coding	268.751015364468	235.169476107861	211.446851828036	250.215662924297	253.499381614684	260.467804117619	314.001417558391	307.91760924228	288.289569442379	279.308870302773	279.788445399919	269.772946169324	288.597648910058	347.445975458362	366.550116859517	270.011397881796	331.315811224091	319.842990840671
102443350	Xndc1	Xrcc1 N-terminal domain containing 1	protein_coding	564.058455172065	550.824762220552	565.843687990519	498.274294271661	439.981685331233	565.014775085913	739.666440826048	674.837395105836	620.287557477635	662.880298355553	560.548378457477	595.902569449363	522.493782667229	501.521720527696	630.102680221319	562.438836342458	560.607388515684	557.112137640777
102443351	Xntrpc	Xndc1-transient receptor potential cation channel, subfamily C, member 2 readthrough	protein_coding	71.1712175075863	55.3339943783203	45.6645783290594	46.3761789040723	39.8217419394714	72.1295457556485	65.4869266565627	41.4859054368342	51.1481494171963	58.3487708509217	47.6028952242918	28.6402785316748	29.2370167196464	34.1241583039463	31.3031780238155	34.6429718037021	30.5020905571385	24.0404862396583
102448	Xylb	xylulokinase homolog (H. influenzae)	protein_coding	4677.11747292392	3970.21409664448	3951.97144191273	4157.67836453951	4234.7023135633	3959.11062258782	3275.18590881091	3542.89632430564	3430.64587636431	2932.74313817911	3311.80142489002	3155.0500382474	3963.03045986949	3872.57493479633	3368.62586733705	3332.85766970323	3714.94427061425	3074.04652307978
102462	Imp3	IMP3, U3 small nucleolar ribonucleoprotein	protein_coding	2540.9186907186	3315.00929957392	3117.10382507058	3546.15991247883	3128.43489724481	3003.39414132547	2302.11734477301	2018.05882224956	1868.30240325723	2465.95297137174	2344.19971788196	2843.70249420952	1959.82324978791	2096.05057218482	1731.77259067237	1951.21444129675	1714.42784855641	2120.78898175072
102502	Pls1	plastin 1 (I-isoform)	protein_coding	10884.9472507498	10206.6067812374	10259.6395006702	11948.8764204237	13755.0124230925	13464.1818743877	10286.484940977	11004.8278488775	11559.4817682864	12025.5860186523	15237.7839100616	13233.656441539	17340.3803034651	20018.4721395787	15447.6134647848	19974.7299776405	20605.7398656862	19606.5843862396
102545	Cmtm7	CKLF-like MARVEL transmembrane domain containing 7	protein_coding	835.996241469708	738.205788638046	709.78638054951	392.579747001915	430.269065345996	349.627937065574	590.221915891841	670.227850057299	570.069374413479	263.04773744268	289.503321976306	339.063942616924	339.526645776538	378.467937552859	401.892414628341	135.515154408599	171.442784855641	145.288155970109
102566	Ano10	anoctamin 10	protein_coding	1903.5645040835	1937.94739402254	1993.3581148859	3636.75523871004	3393.58942284178	3303.93391530734	2015.82193464625	2030.96554838546	2041.27614492265	3128.83326972729	3360.37580777195	3141.19183895788	3513.15765421557	3664.7277887632	2984.90949156125	4238.6694912765	4473.28934963828	4177.81841303975
102570	Slc22a13	solute carrier family 22 (organic cation transporter), member 13	protein_coding	4.24902791090067	5.03036312530184	1.98541644908954	10.785157884668	4.85630999261846	19.0341856855183	7.55618384498801	5.53145405824456	6.50976447127953	13.3915211789001	10.6863642340247	9.23879952634671	48.0996081516763	38.2604199165459	12.1173592350254	67.2481217365983	55.7451999837359	54.3524036722709
102580	Alg9	asparagine-linked glycosylation 9 (alpha 1,2 mannosyltransferase)	protein_coding	3032.74367140536	2551.65169530936	2786.53198629717	2885.02973414868	3067.24539133782	2922.24840235037	2925.08272399314	2931.67065086961	2906.14485324979	2858.1332344681	3233.11092462129	3084.83516184717	2866.17076809695	3006.02812695672	2828.39360144217	2914.08527525259	3053.36444439218	2917.26074325592
102595	Plekho2	pleckstrin homology domain containing, family O member 2	protein_coding	67.9844465744108	36.4701326584384	77.431241514492	91.6738420196778	76.7296978833717	96.1727276741979	145.246645020325	162.255985708507	107.876096952632	123.393302291293	161.266951168009	106.246194552987	212.204153610337	265.754808609521	152.476770374069	229.254960465676	274.518815014247	212.183422028288
102607	Snx19	sorting nexin 19	protein_coding	1456.35431646121	1460.06289711886	1452.332132509	1472.17405125718	1455.92173578702	1427.56392641388	2066.19649361283	2065.99809075434	2139.85257834489	1918.81367749097	2036.23813041052	1866.23750432203	1658.96491644703	1648.30025262092	1586.36427985207	1747.43225421615	1992.10205224898	1846.93648632505
102614	Rpp25	ribonuclease P/MRP 25 subunit	protein_coding	653.288041300979	520.642583468741	551.945772846892	528.472736348731	473.975855279562	473.851043644746	631.361139047887	604.772310368071	536.590585704041	396.006412004616	408.996303865854	420.365378448775	232.009874613968	209.915276839427	262.542783425549	175.252680889317	199.841282960563	179.781027531358
102626	Mapkapk3	mitogen-activated protein kinase-activated protein kinase 3	protein_coding	1707.04696320435	1590.85233837671	1597.26753329253	1919.7581034709	1875.50691914925	1876.36998889347	2414.62052646506	2149.89181063772	2167.75156893608	2156.03490980291	2390.83112544862	2280.13572310237	2345.56324457292	2322.51089547465	2346.72857184991	2496.33179173736	2440.16724457108	2383.14385332265
102631705	Gm29975	-	protein_coding	11.6848267549769	8.80313546927823	8.93437402090293	23.7273473462696	0	13.023390205881	6.71660786221156	5.53145405824456	3.71986541215973	14.3480584059644	8.74338891874748	9.23879952634671	1.88625914320299	7.23845782204922	14.1369191075296	2.03782187080601	4.2071849044329	2.09047706431811
102631912	Ndufb1	NADH:ubiquinone oxidoreductase subunit B1	protein_coding	1438.29594783988	2613.27364359431	1983.43103264045	1925.15068241323	1840.5414872024	1611.89498778942	1036.87633872891	932.050008814208	851.849179384579	1623.2436743281	1077.37981232122	1281.42149430429	1116.66541277617	1000.97531024909	980.496318100802	1031.13786662784	909.803735583615	1268.91957804109
102632	Acad11	acyl-Coenzyme A dehydrogenase family, member 11	protein_coding	1456.35431646121	1299.0912771092	1383.83526501541	1606.98852481553	1492.82969173092	1467.63589627813	1992.31380712851	2140.67272054064	2156.5919726996	2224.90559015154	2514.21005796872	2154.48804954405	3171.74474929583	3300.73676685444	2131.64544542821	3244.21241832316	3132.2491613503	3200.52038547103
102632403	Rpl17-ps8	-	protein_coding	3866.61539891961	4001.65386617762	3949.98602546364	4641.9319535611	4172.54154565778	4062.29594498826	2648.02264967691	2610.84631549143	2340.72531060151	1914.03099135565	2514.21005796872	2755.93389870922	2583.2318966165	3083.58303219297	2599.17355591294	3195.30469342382	2334.98762196026	2527.3867707606
102632427	Gm30502	-	protein_coding	7.43579884407618	10.0607262506037	23.8249973890745	3.23554736540039	12.626405980808	9.01619321945606	31.9038873455049	23.0477252426856	7.43973082431946	37.3049518555073	37.8880186479058	14.7820792421547	19.8057210036314	13.4428502409485	25.2444984063028	17.3214859018511	12.6215547132987	24.0404862396583
102632483	Gm17330	predicted gene, 17330	protein_coding	603.361963347896	767.130376608531	605.55201697231	633.088767830011	637.147871031542	682.225286938842	486.954070010338	533.7853166206	577.509105237798	540.443533291324	527.517798097765	560.795131249245	564.934613389296	471.533823836349	518.017107297334	517.606755184726	582.695109263957	612.509779845207
102632737	Gm30732	-	protein_coding	8.49805582180135	16.348680157231	6.94895757181339	6.47109473080079	6.79883398966585	14.0251894524872	6.71660786221156	15.6724531650262	13.949495295599	12.4349839518358	12.6293395493019	10.1626794789814	3.77251828640598	6.20439241889933	8.0782394900169	8.15128748322403	12.6215547132987	6.27143119295433
102632739	Gm19774	predicted gene, 19774	protein_coding	9.56031279952652	17.6062709385565	11.9124986945372	17.2562526154688	10.6838819837606	12.0215909592747	7.55618384498801	11.9848171261965	4.64983176519966	12.4349839518358	8.74338891874748	8.31491957371204	9.43129571601496	5.17032701574944	5.04889968126056	12.226931224836	8.4143698088658	11.4976238537496
102633050	Gm6293	-	protein_coding	227.322993233186	211.275251262677	192.585395561685	241.587536616563	219.505211666355	148.266288497722	107.465725795385	108.785263145476	89.2767698918336	130.089062880743	113.664055943717	119.180513889873	135.810658310615	133.394437006336	159.545229927834	152.836640310451	154.614045237909	163.057211016813
102633075	Gm30990	-	protein_coding	25.4941674654041	25.1518156265092	21.8395809399849	40.9835999617383	63.13202990404	58.1043563031613	9.2353358105409	15.6724531650262	17.6693607077587	16.2611328600929	18.4582654951336	5.54327971580802	20.7488505752329	12.4087848377987	7.06845955376479	25.4727733850751	29.4502943310303	21.9500091753402
102633156	Gm4631	-	protein_coding	408.96893642419	597.355621129594	424.879120105162	458.369210098389	518.653907211652	437.786270766922	421.467143353776	511.659500387621	472.422907344286	451.485571174345	414.825229811686	481.341455322663	314.062147343298	335.037190620564	362.510997114509	368.845758615887	340.781977259065	409.73350460635
102633230	Gm11633	-	protein_coding	773.323079783923	925.586815055539	777.290539818555	932.91615702378	861.509392690515	782.405211599465	444.975270871516	505.206137319669	398.955565454131	451.485571174345	529.460773413042	532.15485271757	506.460579950003	594.587606811186	474.596570038493	500.285269282875	573.228943228983	432.728752313849
102633301	Gm31160	-	protein_coding	43.5525360867319	57.8491759409712	44.6718701045146	64.7109473080079	88.384841865656	44.0791668506741	43.6579511043752	61.7679036503975	58.5878802415158	72.6968292568861	67.032648377064	73.9103962107737	60.3602925824957	45.4988777385951	61.5965761113789	69.2859436074043	94.6616603497403	52.2619266079528
102633424	Gm31255	-	protein_coding	52.0505919085333	37.7277234397638	55.5916605745071	48.5332104810059	46.6205759291372	41.0737691108554	40.2996471732694	35.0325423688822	39.0585868276772	47.8268613532145	45.6599199090146	57.2805570633496	103.744252876165	64.1120549952931	101.987773561463	90.6830732508673	98.8688452541732	78.3928899119292
102633525	Gm31332	-	protein_coding	26.5564244431292	20.1214525012074	13.8979151436268	9.70664209620118	13.5976679793317	8.01439397284983	8.39575982776445	12.906726135904	14.8794616486389	13.3915211789001	13.6008272069405	22.1731188632321	15.0900731456239	8.27252322519911	15.1466990437817	11.208020289433	11.5697584871905	9.4071467894315
102633750	Gm10130	predicted gene 10130	protein_coding	101.976669861616	84.2585823488059	86.365615535395	102.458999904346	88.384841865656	82.1475382217107	128.455125364796	108.785263145476	132.05522213167	199.916280456437	133.093809096489	137.658112942566	149.014472313036	96.1680824929396	99.9682136889592	112.08020289433	120.956566002446	90.9357522978378
102633763	Gm31513	-	protein_coding	26.5564244431292	12.5759078132546	7.94166579635816	9.70664209620118	25.252811961616	18.0323864389121	19.3102476038582	7.37527207765941	12.0895625895191	21.0438189954144	25.2586790986038	16.6298391474241	19.8057210036314	18.613177256698	21.2053786612944	24.4538624496721	7.36257358275758	20.9047706431811
102634078	LOC102634078	-	protein_coding	59.4863907526095	59.1067667222967	45.6645783290594	37.7480525963379	38.8504799409477	49.0881630837052	57.0911668287983	31.3449063300525	53.0080821232762	66.001068667436	37.8880186479058	47.1178775843682	38.6683124356613	43.4307469322953	49.4792168763535	46.8699030285382	32.605683009355	55.3976422044299
102634333	1110002E22Rik	RIKEN cDNA 1110002E22 gene	protein_coding	5.31128488862584	5.03036312530184	11.9124986945372	0	1.94252399704739	0	2.51872794832934	9.21909009707426	15.8094280016789	8.60883504357861	9.71487657638609	7.39103962107737	4.71564785800748	7.23845782204922	0	4.07564374161201	2.10359245221645	4.18095412863622
102634451	Ndufab1-ps	-	protein_coding	390.910567802862	613.704301286825	536.062441254176	491.80319954086	479.803427270704	470.845645904927	347.584456869448	283.947974989887	257.600679792061	341.483790061952	282.702908372835	345.531102285367	301.801462912479	337.105321426864	256.484103808037	351.524272714036	282.933184823113	304.164412858285
102635181	Gm32584	-	protein_coding	3.18677093317551	338.291920176549	5.95624934726862	0	0	5.00899623303114	8.39575982776445	12.906726135904	1.85993270607987	5.73922336238574	6.80041360347026	49.8895174422722	5.65877742960897	1.03406540314989	6.05867961751268	4.07564374161201	4.2071849044329	3.13571559647717
102635315	Gm32687	predicted gene, 32687	protein_coding	306.992266562574	503.036312530184	319.652048303416	241.587536616563	254.470643613207	294.528978502231	291.332866023427	288.557520038424	348.737382389975	381.658353598652	342.935143146429	339.063942616924	264.076280048419	243.005369740224	258.503663680541	270.011397881796	257.690075396515	262.354871571923
102635357	Gm32717	-	protein_coding	19.120625599053	8.80313546927823	9.9270822454477	11.8636736731348	16.5114539749028	19.0341856855183	17.6310956383054	24.8915432621005	20.4592597668785	23.9134306766073	14.5723148645791	15.7059591947894	20.7488505752329	16.5450464503982	16.1564789800338	15.2836640310451	16.8287396177316	20.9047706431811
102635360	Gm32719	-	protein_coding	98.7898989284407	84.2585823488059	107.212488250835	101.380484115879	90.3273658627034	142.255493018084	170.433924503618	217.570526290953	219.472059317424	182.698610369279	207.898358734662	187.547630384838	169.763322888269	157.177941278783	226.190705720473	247.59535730293	231.39516974381	236.223908267947
102635385	Gm32742	-	protein_coding	137.031150126547	157.198847665683	179.680188642603	165.01291563542	139.861727787412	171.307671169665	311.482689610061	259.056431727787	299.449165678858	274.526184167451	204.983895761747	172.765551142683	457.417842226725	280.23172425362	439.254272269669	408.583285096605	502.758596079732	475.58353213237
102635473	Gm32802	-	protein_coding	25.4941674654041	8.80313546927823	22.8322891645297	17.2562526154688	17.4827159734265	27.0485796583682	24.3477035005169	22.1258162329782	27.898990591198	34.4353401743145	26.2301667562424	26.7925186264055	16.0332027172254	25.8516350787472	28.2738382150592	29.5484171266871	34.7092754615714	25.0857247718173
102635496	Malrd1	MAM and LDL receptor class A domain containing 1	protein_coding	2407.07431152523	2232.22363685269	2407.31744452107	2946.50513409129	2932.23997354303	2895.199822692	2386.07494305066	2628.36258667587	2609.48558663005	3059.96258937867	3728.56963001698	3301.94695071631	3085.91995828009	3315.21368249854	2557.7725785266	3993.11195584437	3856.93676113886	4301.15655983451
102635552	Gm32856	predicted gene, 32856	protein_coding	849.805582180135	880.313546927823	872.590529374853	699.956746714952	678.912136968061	770.38362064019	855.527926449198	842.624834872587	912.296992332174	917.319200754655	753.874422327561	814.86211822378	506.460579950003	472.567889239499	379.677256030795	500.285269282875	348.144550841823	525.754981676005
102635879	4933407O12Rik	-	protein_coding	4.24902791090067	0	13.8979151436268	0	14.5689299778554	10.0179924660623	6.71660786221156	9.21909009707426	14.8794616486389	5.73922336238574	1.94297531527722	7.39103962107737	5.65877742960897	6.20439241889933	12.1173592350254	6.11346561241802	6.31077735664935	7.31666972511339
102635944	Gm33153	-	protein_coding	122.159552438394	103.122444068688	142.949984334447	118.636736731348	141.804251784459	128.230303565597	86.4763262259739	115.238626213428	79.9771063614342	134.871749016065	103.949179367331	89.6163554055631	114.118678163781	83.7592976551409	94.9193140076986	126.344955989972	129.370935811312	130.654816519882
102636082	Gm8251	predicted gene 8251	protein_coding	6.37354186635101	15.0910893759055	6.94895757181339	0	8.74135798671323	7.0125947262436	3.35830393110578	11.0629081164891	9.29966353039933	16.2611328600929	14.5723148645791	3.69551981053868	0	0	0	5.09455467701502	4.2071849044329	2.09047706431811
102637020	Gm33933	predicted gene, 33933	protein_coding	5.31128488862584	0	9.9270822454477	12.9421894616016	0	5.00899623303114	11.7540637588702	24.8915432621005	8.3696971773594	10.5219094977072	11.6578518916633	14.7820792421547	3.77251828640598	0	13.1271391712775	9.17019841862703	9.46616603497403	9.4071467894315
102637087	Gm33989	predicted gene, 33989	protein_coding	636.291929657376	628.79539066273	626.39888968775	715.055967753487	712.90630691639	664.19290049993	823.624039103693	750.433933901845	901.137396095695	915.406126300526	798.562854578937	775.135280260489	866.736076301775	792.094098812814	945.154020331978	904.792910637867	874.042663895935	868.593220224175
102637129	Gm12854	-	protein_coding	285.74712700807	279.185153454252	311.710382507058	303.06293655917	275.838407580729	262.471402610832	396.279863870482	389.045602096534	343.157584271735	478.268613532145	335.16324188532	363.084821385426	423.465177649072	309.185555541817	377.65769615829	346.429718037021	360.766105555121	304.164412858285
102637366	Gm10037	predicted gene 10037	protein_coding	2.12451395545034	10.0607262506037	6.94895757181339	4.31406315386719	2.91378599557108	11.0197917126685	18.4706716210818	12.906726135904	13.949495295599	11.4784467247715	0	15.7059591947894	15.0900731456239	9.30658862834899	7.06845955376479	3.05673280620901	8.4143698088658	0
102637572	Gm38499	predicted gene, 38499	protein_coding	10.6225697772517	23.8942248451838	27.7958302872536	18.3347684039356	13.5976679793317	24.0431819185495	20.1498235866347	19.3600892038559	25.1090915320782	14.3480584059644	18.4582654951336	16.6298391474241	18.8625914320299	6.20439241889933	19.1858187887901	18.3403968372541	18.9323320699481	15.6785779823858
102637899	Gm34595	-	protein_coding	18.0583686213279	5.03036312530184	11.9124986945372	9.70664209620118	0	6.01079547963737	5.03745589665867	7.37527207765941	10.2296298834393	6.69576058945003	5.82892594583165	6.4671596684427	14.1469435740224	8.27252322519911	5.04889968126056	8.15128748322403	4.2071849044329	6.27143119295433
102638226	Gm14769	-	protein_coding	18.0583686213279	7.54554468795277	19.8541644908954	12.9421894616016	13.5976679793317	9.01619321945606	13.4332157244231	17.5162711844411	14.8794616486389	15.3045956330286	22.344216125688	11.086559431616	15.0900731456239	9.30658862834899	14.1369191075296	15.2836640310451	11.5697584871905	10.4523853215906
102638382	Gm34962	-	protein_coding	122.159552438394	191.15379876147	167.767689948066	169.326978789287	154.430657765267	131.235701305416	78.9201423809859	96.8004460192797	78.1171736553544	112.871392793586	94.2343027909451	104.398434647718	97.1423458749541	59.9757933826935	63.6161359838831	66.2292108011953	67.3149584709264	100.342899087269
102638847	Gm35315	-	protein_coding	450.396958555472	462.79340752777	485.434321802392	355.910210194043	360.33820145229	487.876233097233	477.718734199797	540.238679688552	614.707759359396	557.661203378481	488.65829179222	507.210093996434	551.730799386875	549.088729072591	750.26649263532	543.079528569801	615.300792273312	626.097880763274
102638882	Gm35339	predicted gene, 35339	protein_coding	38.2412511981061	27.6669971891601	43.6791618799699	57.1613367887403	15.5401919763791	28.0503789049744	48.6954070010338	37.7982693980045	39.9885531807171	57.3922336238574	32.0590927020741	55.4327971580802	31.1232758628494	20.6813080629978	58.5672363026226	32.6051499328961	28.3984981049221	32.4023944969307
102638888	Gm20346	predicted gene, 20346	protein_coding	54.1751058639836	57.8491759409712	64.52603459541	80.8886841350099	54.3906719173268	78.1403412352858	41.9787991388223	37.7982693980045	42.7784522398369	42.0876379908288	55.3747964854007	77.6059160213124	87.7110501589391	68.2483166078926	68.6650356651437	72.3426764136133	79.9365131842251	59.5785963330662
102639132	Gm21885	predicted gene, 21885	protein_coding	644.789985479177	651.432024726589	524.149942559638	1005.17671485106	985.830928501548	840.509567902626	613.730043409582	674.837395105836	732.813486195467	1393.67473983267	1533.97901141136	1444.02436596799	909.176907023842	879.989658080555	508.929087871065	1332.73550350713	1289.50217320868	1257.42195418734
102639170	Cdv3-ps	-	protein_coding	15.9338546658775	21.3790432825328	24.8177056136192	14.0207052500684	20.3965019689975	19.0341856855183	24.3477035005169	43.329723456249	47.4282840050366	52.609547488536	31.0876050444355	31.4119183895788	18.8625914320299	16.5450464503982	31.3031780238155	44.8320811577322	34.7092754615714	20.9047706431811
102639577	Gm35857	-	protein_coding	13.8093407104272	20.1214525012074	29.7812467363431	33.4339894424707	22.3390259660449	15.0269886990934	10.9144877760938	10.1409991067817	8.3696971773594	7.65229781651432	6.80041360347026	9.23879952634671	10.3744252876165	0	8.0782394900169	12.226931224836	9.46616603497403	7.31666972511339
102639598	Gm14296	predicted gene 14296	protein_coding	510.945606285806	536.991263625972	519.186401436915	479.939525867725	463.291973295801	482.867236864202	669.142058272827	718.167118562085	726.303721724188	641.836479360139	539.175649989428	608.836888786248	440.441509937899	479.806347061548	523.066006978595	385.148333582335	454.375969678753	500.669256904188
102639653	Gm2007	predicted gene 2007	protein_coding	522.630433040783	868.995229895893	586.690560705959	664.365725695548	420.556445360759	620.113733649256	591.061491874618	457.266868814883	614.707759359396	680.09796844271	484.772341161666	685.518924854926	474.394174515552	430.171207710353	561.437644556175	546.13626137601	450.16878477432	458.859715617825
102639700	Gm21297	predicted gene, 21297	protein_coding	561.933941216614	841.328232706733	445.725992820602	482.096557444659	492.429833251512	595.0687524841	408.873503612129	586.334130173923	578.439071590838	517.486639841781	519.745896836656	541.393652243917	443.270898652703	422.932749888304	426.127133098392	374.959224228305	525.898113054113	398.2358807526
102639713	Gm14421	-	protein_coding	15.9338546658775	36.4701326584384	13.8979151436268	19.4132841924024	8.74135798671323	18.0323864389121	20.9893995694111	19.3600892038559	21.3892261199185	17.2176700871572	14.5723148645791	14.7820792421547	9.43129571601496	6.20439241889933	24.2347184700507	10.18910935403	12.6215547132987	18.814293578863
102639922	Gm10157	-	protein_coding	87.1050721734638	133.304622820499	116.146862271738	125.107831462149	136.947941791841	99.1781254140166	78.0805663982094	63.6117216698124	61.3777793006356	75.5664409380789	72.8615743228957	88.6924754529284	82.0522727293301	109.610932733888	71.6943754739	86.6074295092553	74.677532053684	71.0762201868158
102640165	Gm36298	predicted gene, 36298	protein_coding	92.4163570620897	125.759078132546	94.3072813317531	81.9671999234767	111.695129830225	97.1745269208042	47.0162550354809	33.1887243494673	92.9966353039933	78.4360526192718	54.4033088277621	49.8895174422722	54.7015151528868	50.6692047543445	79.7726149639169	49.9266358347472	43.1236452704372	71.0762201868158
102640203	Gm36327	-	protein_coding	48.8638209753578	55.3339943783203	52.6135359008728	38.8265683848047	38.8504799409477	46.0827653438865	53.7328628976925	49.783086524201	55.797981182396	49.7399358073431	39.830993963183	48.9656374896376	29.2370167196464	31.0219620944966	33.3227378963197	30.5673280620901	33.6574792354632	31.3571559647717
102640327	Gm12502	-	protein_coding	12.747083732702	7.54554468795277	6.94895757181339	6.47109473080079	5.82757199114216	0	11.7540637588702	15.6724531650262	9.29966353039933	16.2611328600929	19.4297531527722	7.39103962107737	8.48816614441346	24.8175696755973	14.1369191075296	18.3403968372541	13.6733509394069	20.9047706431811
102640673	Gm5165	predicted gene 5165	protein_coding	566.182969127515	625.022618318754	530.106191906907	466.997336406124	426.384017351901	555.998581866457	466.804246423704	524.566226523525	546.820215587481	556.704666151417	518.774409179017	623.618968028403	458.360971798327	458.0909735954	547.300725448645	510.474378636905	549.037630028494	482.900201857484
102640707	Gm15793	-	protein_coding	44.6147930644571	45.2732681277166	44.6718701045146	16.177736827002	38.8504799409477	25.0449811651557	20.9893995694111	23.0477252426856	22.3191924729584	26.7830423578001	19.4297531527722	25.8686386737708	37.7251828640598	26.8857004818971	22.2151585975465	13.245842160239	26.2949056527056	19.8595321110221
102643076	Percc1	proline and glutamate rich with coiled coil 1	protein_coding	93.4786140398149	90.5465362554332	116.146862271738	81.9671999234767	66.0458158996111	77.1385419886796	130.134277330349	131.832988388162	115.315827776952	97.5667971605576	72.8615743228957	95.1596351213711	124.493103451397	103.406540314989	257.493883744289	85.5885185738523	83.0919018625498	67.9405045903386
102644	Oaf	out at first homolog	protein_coding	907.167458977294	1047.57312084411	1095.94987989743	1023.51148325499	962.520640536979	830.491575436563	1054.50743436722	947.722461979234	841.619549501139	851.318132087218	856.852114037253	885.076994624015	1349.61841696174	1323.60371603186	1357.14423432284	1027.06222288623	1000.25821102892	1207.25050464371
102657	Cd276	CD276 antigen	protein_coding	673.470923877757	602.385984254896	701.844714753152	602.89032575294	490.487309254465	548.985987140213	1019.2452430906	1109.05653867803	1165.24784035904	757.577483834918	1052.12113322261	897.087434008265	1075.16771162571	972.021478960895	1112.77748974983	840.601521707478	1029.70850535995	951.167064264741
102680	Slc6a20a	solute carrier family 6 (neurotransmitter transporter), member 20A	protein_coding	155.089518747875	99.3496717247114	120.117695169917	64.7109473080079	86.4423178686086	96.1727276741979	113.34275767482	126.301534329917	119.965659542151	89.9144993440433	80.6334755840046	60.0521969212536	543.242633242462	661.801858015928	255.474323871785	210.914563628422	214.566430126078	267.581064232718
102693	Phldb1	pleckstrin homology like domain, family B, member 1	protein_coding	390.910567802862	392.368323773544	436.791618799699	379.637557540313	341.88422348034	394.708903162854	450.852302750951	423.156235455708	464.983176519966	481.138225213338	319.619439363102	329.825143090577	772.423119141625	740.39082865532	608.897301560024	826.336768611836	708.910656396944	783.928899119292
102747	Lrrc49	leucine rich repeat containing 49	protein_coding	198.642054834607	201.214525012074	204.497894256223	250.215662924297	222.418997661926	246.442614665132	361.017672593872	431.453416543075	357.107079567334	334.788029472502	388.595063055444	404.659419253986	159.388897600653	146.837287247284	250.425424190524	246.576446367527	280.829592370896	265.4905871684
102774	Bbs4	Bardet-Biedl syndrome 4 (human)	protein_coding	120.035038482944	114.440761100617	132.030193864454	99.2234525389454	131.120369800699	115.206913359716	133.492581261455	125.37962532021	148.794616486389	140.610972378451	91.3198398180293	127.495433463585	151.843861027841	158.212006681933	168.633249354103	129.401688796181	158.821230142342	131.700055052041
102791	Tcta	T cell leukemia translocation altered gene	protein_coding	585.303594726568	616.219482849476	592.646810053228	802.415746619298	723.590188900151	723.299056049697	530.612021114714	588.177948193338	491.022234405085	680.09796844271	518.774409179017	662.421926039059	777.138766999633	815.877603085262	664.43519805389	730.559140683954	744.671728084624	796.4717615052
102857	Slc6a8	solute carrier family 6 (neurotransmitter transporter, creatine), member 8	protein_coding	2182.93808922522	2437.21093420874	2243.52058747118	2846.20316576388	3008.9696714264	2677.80938617845	3155.96611925666	3118.81817984022	3097.71792197602	3595.62343653467	3805.31715497043	3605.90345513312	4849.57225717489	5368.86757315422	3905.82879342317	5273.88300164595	5129.61019472981	5258.59505529221
102866	Pls3	plastin 3 (T-isoform)	protein_coding	297.431953763047	271.6396087663	327.593714099774	307.376999713037	324.401507506913	278.500190556532	310.643113627285	358.622604776189	309.678795562298	235.308157857815	268.130593508256	330.749023043212	450.815935225515	443.614057951302	575.574563663704	480.925961510218	409.1487319561	435.864467910326
102871	Radx	RPA1 related single stranded DNA binding protein, X-linked	protein_coding	32.9299663094802	129.531850476522	43.6791618799699	31.2769578655371	42.7355279350425	32.0575758913993	39.4600711904929	39.6420874174193	53.9380484763161	40.1745635367002	60.2322347735938	61.8999568265229	140.526306168623	148.905418053584	134.300731521531	148.760996568839	128.319139585203	144.24291743795
102902673	Gm21992	predicted gene 21992	protein_coding	146.591462926073	150.910893759055	149.89894190626	155.306273539219	143.746775781506	471.847445151534	130.973853313125	106.941445126061	110.665996011752	117.654078928908	171.953315402034	85.9208355950244	97.1423458749541	93.0658862834899	96.9388738802028	83.5506967030463	153.562249011801	67.9405045903386
102920	Cenpi	centromere protein I	protein_coding	610.797762191972	685.386975822376	761.407208225838	661.130178330147	667.256992985777	633.137123855136	655.708842548404	745.824388853307	650.976447127953	747.055574337211	637.295903410928	672.58460551804	679.053291553077	645.25681156553	727.041554101521	569.571212890279	714.169637527485	597.87644039498
102954	Nudt10	nudix (nucleoside diphosphate linked moiety X)-type motif 10	protein_coding	11.6848267549769	21.3790432825328	14.8906233681715	22.6488315578028	15.5401919763791	22.039583425337	25.1872794832934	14.7505441553188	18.5993270607987	13.3915211789001	10.6863642340247	7.39103962107737	15.0900731456239	17.5791118535481	20.1955987250423	13.245842160239	18.9323320699481	30.3119174326126
103080	Septin10	septin 10	protein_coding	596.988421481545	552.082353001877	705.815547651331	492.881715329327	518.653907211652	593.065153990887	716.997889291084	683.134576193203	668.645807835712	759.490558289047	683.927310977581	659.650286181155	852.589132727752	817.945733891562	1044.11245408468	847.733898255299	744.671728084624	813.195578019745
103135	Pan2	PAN2 poly(A) specific ribonuclease subunit	protein_coding	1334.19476402281	1076.49770881459	1011.56968081112	1127.0489989478	1148.031682255	1187.13210722838	1653.9646860696	1570.93295254145	1523.28488627941	1509.41574430745	1423.22941844056	1281.42149430429	1961.70950893111	1853.0452024446	1885.2591409827	1709.73254960624	2038.38108619774	1815.57933036028
103136	Pwp1	PWP1 homolog, endonuclein	protein_coding	3266.44020650489	3131.4010455004	3355.35379896132	3109.36101814978	2928.35492554893	3161.67842228926	3715.12372378577	3912.58183719832	3742.18460463269	3373.70679985575	3522.6142465976	3391.56330612188	2241.81899169676	2273.9098215266	2652.6918925343	2531.99367447646	2382.31845213513	2574.42250470775
103140	Gstt3	glutathione S-transferase, theta 3	protein_coding	3120.91100055655	3018.21787518111	3029.74550131064	3468.50677570922	3440.20999877092	3409.122836201	3180.31382275718	3165.8355393353	3064.23913326658	3231.18275302317	3675.13780884686	3534.76469878025	5822.88197506764	5578.78284999365	5098.37889813692	5679.40955393634	5398.87002861352	5663.10236723776
103142	Rdh9	retinol dehydrogenase 9	protein_coding	98.7898989284407	64.1371298475985	80.4093661881264	110.008610423613	110.723867831701	118.212311099535	45.3371030699281	62.689812660105	31.6188560033577	35.3918774013787	42.7454569360988	55.4327971580802	120.720585164991	114.781259749638	92.8997541351944	112.08020289433	88.3508829930909	97.2071834907922
103149	Upb1	ureidopropionase, beta	protein_coding	297.431953763047	425.065684088006	300.790592037065	482.096557444659	531.28031319246	384.690910696792	129.294701347573	202.819982135634	188.783169667106	222.87317390598	333.220266570043	273.468465979863	515.891875666018	718.675455189172	446.322731823434	821.242213934821	880.353441252585	807.96938535895
103161	Apof	apolipoprotein F	protein_coding	252.81716069859	181.093072510866	145.928109008081	190.897294558623	187.453565715073	94.1691291809855	65.4869266565627	86.659446912498	56.7279475354359	40.1745635367002	86.4624015298362	90.5402353581977	134.867528739014	111.679063540188	76.7432751551606	51.9644577055532	84.143698088658	54.3524036722709
103172	Chchd10	coiled-coil-helix-coiled-coil-helix domain containing 10	protein_coding	15444.1541991462	21053.3272701695	17426.9928818834	22085.8463162231	20421.7547809592	18326.9154174143	10182.3775191127	9787.90795606374	9154.5887793251	10727.565001526	11499.4994034682	12436.3480424153	9876.45287381086	11748.0170451859	7975.24193651919	10437.7236222684	9138.00561242826	10330.0924133279
103199	Fig4	FIG4 phosphoinositide 5-phosphatase	protein_coding	1693.23762249392	1478.92675883874	1575.42795235255	1688.95572473901	1813.34615124373	1839.30341676904	1988.11592721462	2091.81154302615	2037.55627951049	1728.46276930517	2100.35631581467	2030.68813589101	1946.61943578549	1843.73861381625	2071.05864925308	1976.68721468183	2179.32178049624	2020.44608266345
103213	Traf3ip2	TRAF3 interacting protein 2	protein_coding	1379.87181406499	1355.68286226885	1300.44777415365	1665.22837739274	1545.2778396512	1398.5117482623	1392.01697944335	1446.47523623095	1445.16771262406	1269.32490031431	1434.88727033223	1389.51544876254	1413.75122783064	1468.37287247284	1545.97308240199	1455.00481575549	1513.53476936974	1308.63864226314
103220	Ttc41	tetratricopeptide repeat domain 41	protein_coding	92.4163570620897	69.1674929729003	80.4093661881264	67.9464946734083	73.8159118878006	63.1133525361924	120.898941519808	95.8785370095723	99.5063997752728	111.914855566522	78.6905002687273	82.2253157844857	113.17554859218	53.7714009637942	102.997553497716	110.042381023524	107.283215063039	90.9357522978378
103236	Csnk1g2	casein kinase 1, gamma 2	protein_coding	7148.98946009039	7071.43296339307	7330.15753003858	8136.32310819352	7635.09057039475	7379.25325050148	7425.20999167488	7346.69289835848	6891.0506760259	7681.95047055332	7488.2268650784	7604.45589013598	7187.590465175	6975.80520964915	6627.18572162262	6970.36970909195	6844.03804328622	6989.5100645476
103266	Tmem263	transmembrane protein 263	protein_coding	98.7898989284407	1148.18038335015	991.715516320225	174.719557731621	135.005417794793	440.791668506741	219.129331504652	330.043425475258	189.713136020146	304.178838206444	313.790513417271	1371.03784970985	918.608202739857	396.047049406407	355.442537560744	459.528831866755	306.072701797494	1179.02906427541
103268	Cep57l1	centrosomal protein 57-like 1	protein_coding	463.144042288174	500.521130967533	418.922870757893	475.625462713858	469.119545286944	442.795266999953	407.194351646576	407.483782290682	393.375767335892	365.397220738559	316.704976390187	335.368422806386	521.550653095627	551.15685987889	497.821508572292	406.545463225799	423.873879121615	421.231128460099
103284	Zc3h10	zinc finger CCCH type containing 10	protein_coding	933.723883420423	955.76899380735	941.087396868442	1114.1068094862	937.267828575363	888.595931739725	964.672804210136	916.377555649181	873.238405504497	946.971854793647	933.599638990703	947.900831403172	940.300182886691	938.931386060098	926.97798147944	904.792910637867	940.305826140754	872.774174352811
103406	Zfr2	zinc finger RNA binding protein 2	protein_coding	184.832714124179	213.790432825328	183.651021540782	199.525420866358	186.482303716549	205.368845554277	181.348412279712	148.427350562896	171.113808959348	312.787673250023	217.613235311048	222.655068584956	509.289968664808	490.147001093047	356.452317496996	508.436556766099	486.981652688108	422.276366992258
103425	Ncln	nicalin	protein_coding	8449.19200082599	8752.83183802521	8014.13349674993	9559.9639489697	8607.32383091696	8201.73043196519	8592.22060773414	8569.14424523052	8724.94432422065	8687.27109619788	8582.12196757947	8988.42805918271	6173.72617570339	5897.27499416381	5397.27375926754	6409.9686946203	6519.03300941878	6335.19074341604
103466	Nt5dc3	5'-nucleotidase domain containing 3	protein_coding	372.852199181534	277.927562672927	335.535379896132	333.261378636241	317.602673517248	349.627937065574	701.045945618332	666.540214018469	647.256581715793	657.141074993168	582.892594583165	568.186170870323	389.512513071418	348.480040861512	418.048893608375	401.450908548784	401.786158373342	447.362091764076
103468	Nup107	nucleoporin 107	protein_coding	2348.65017775035	2017.17561324604	2316.98099608749	2113.89094539492	2101.81096480527	2220.98892972601	2925.92229997591	3022.93964283065	2778.73946288332	2654.39080510341	2637.58899048882	2463.06395372403	2133.35909096258	2178.77580443681	2496.17600241522	2270.13356407789	2221.39362954057	2278.62000010674
103534	Mgat4b	mannoside acetylglucosaminyltransferase 4, isoenzyme B	protein_coding	7493.16072087334	7199.70722308826	7290.44920105679	8725.1927286964	9283.32218188945	8943.0618744538	5784.67852132971	5304.66444185653	5339.86679915529	5789.91983542015	6041.68174285451	6302.70903687372	6083.18573682965	6467.0450312994	6059.68939744893	6996.86139341243	6655.76651881285	6743.87900949023
103537	Mbtd1	mbt domain containing 1	protein_coding	2191.43614504702	2222.16291060209	2193.88517624394	1862.59676668216	2052.27660288056	2140.84498999751	2408.74349458562	2339.80506663745	2697.83239016885	2414.29996111027	2052.75342059038	2415.02219618703	2374.80026129257	2306.9999144274	2377.02196993747	2441.3106012256	2385.47384081346	2632.95586250866
103551	Epop	elongin BC and polycomb repressive complex 2 associated protein	protein_coding	2278.54121722049	2678.66836422323	2497.65389295464	2356.55699779995	2222.24745262221	2186.9277553414	2189.61416308097	2156.34517370567	1978.03843291594	1698.81011526618	1739.93439483075	1962.32101939604	1225.12531351034	1088.87086951683	1229.91196235507	1003.62727137196	931.891456331888	1043.14805509474
103554	Psme4	proteasome (prosome, macropain) activator subunit 4	protein_coding	6047.42897418939	5246.66873968982	5724.94833094969	5293.35548979505	5894.58906904029	5699.23591394283	7315.22553793117	7662.90768868812	8080.47764156398	6835.41502460142	7531.94380967214	6590.03570214311	6279.35668772276	6293.32204357022	6596.89232353505	6093.08739370996	6281.32706231832	6388.49790855615
103573	Xpo1	exportin 1	protein_coding	9546.50345881609	10260.6831848344	9455.54583878893	8139.55865555893	8019.71032181013	8797.8009836959	9505.67927699492	9773.15741190842	10669.5039684272	9595.98146190896	9363.19804432091	9304.39500298377	8052.44028233357	8012.97280900848	8595.24681737799	7475.74953305184	7926.33635995159	7805.84135816383
103583	Fbxw11	F-box and WD-40 domain protein 11	protein_coding	2858.53352705843	2915.09543111242	3001.94967102338	2917.38520780269	2880.76308762127	2929.26099707661	2988.89049868415	2929.8268328502	3133.05664339153	3117.35482300252	3178.70761579353	3188.30971654225	3084.97682870849	3020.50504260082	3230.28601607051	3219.75855587349	3109.10964437591	3201.56562400319
103655	Sec14l4	SEC14-like lipid binding 4	protein_coding	123.22180941612	132.047032039173	95.2999895562979	153.149241962285	106.838819837606	75.1349434954672	49.5349829838103	71.9089027571792	72.5373755371148	30.6091912660573	59.2607471159552	44.3462377264642	79.2228840145256	80.6571014456913	44.430317195093	44.8320811577322	56.7969962098442	12.5428623859087
103677	Smg6	Smg-6 homolog, nonsense mediated mRNA decay factor (C. elegans)	protein_coding	959.218050885827	623.765027537429	1043.33634399655	1109.79274633234	950.865496554695	642.153317074593	1371.86715585671	1295.28215863893	1368.91047167478	1267.41182586018	1400.88520231487	1225.98869714621	1589.17332814852	1540.75745069333	1553.04154195575	1781.05631508445	1597.67846745839	1540.68159640245
103694	Tmed4	transmembrane p24 trafficking protein 4	protein_coding	6419.2189163932	6232.61991224898	6331.49305614654	6613.45881487841	7296.12013290998	6638.92360725948	5395.11526532144	5354.44752838073	5330.5671356249	5661.74384699354	5962.99124258578	6005.21969212536	6390.64597717174	7120.57436609013	5812.29331306716	6949.99149038389	6691.52759050053	6398.95029387774
103710	Slc35e4	solute carrier family 35, member E4	protein_coding	57.3618767971591	111.925579537966	70.4822839426787	94.9093893850782	73.8159118878006	74.1331442488609	136.850885192561	124.457716310502	100.436366128313	116.697541701843	99.0917410791381	150.592432279451	152.786990599442	130.292240796886	144.398530884052	126.344955989972	111.490399967472	137.971486244995
103711	Pnpo	pyridoxine 5'-phosphate oxidase	protein_coding	2693.88369551103	2571.77314781057	2557.21638642733	2827.86839735994	2791.40698375709	2726.89754926215	2417.97883039616	2598.86149836523	2448.60140755414	2280.38474932127	2633.70303985827	2266.27752381285	2727.53072107153	3011.19845397247	2307.34715433608	2678.7168491745	2715.73785581144	2565.01535791832
103724	Tbc1d10a	TBC1 domain family, member 10a	protein_coding	727.646029741741	806.11569082962	821.962409923069	827.221609754034	710.963782919343	746.34043872164	664.104602376168	595.553220270997	657.486211599233	694.446026848675	671.297971428279	691.986084523368	491.370506804379	526.339290203293	556.388744874914	504.360913024487	504.862188531948	530.9811743368
103733	Tubg1	tubulin, gamma 1	protein_coding	2674.76306991197	2803.16985157445	2703.14449543541	2759.92190268654	2829.28620169952	2445.3919609658	2074.5922534406	2517.73350551098	2215.17985294112	1855.68222050472	2025.5517661765	1986.34189816454	2147.50603453661	2039.17697501158	2091.25424797813	1902.30671639741	2206.66848237506	1849.02696338937
103737	Pex12	peroxisomal biogenesis factor 12	protein_coding	1071.8172905247	1120.51338616099	1056.24155091564	1132.44157789014	1027.59519443807	1138.04394414468	1223.26220690528	1060.19536116354	1173.6175375364	1122.97470457348	1144.41246069828	1156.69770069861	915.778814025052	928.5907320286	1011.79949612462	983.249052663899	1057.05520723877	1053.60044041633
103742	Mien1	migration and invasion enhancer 1	protein_coding	4082.25356539782	5083.18193811751	4484.06305026873	5468.07504752667	5298.23420194674	4845.70295583433	2888.98095673375	2692.89621735539	2289.57716118431	3061.87566383279	3272.94191858447	3434.06178394307	4502.50057482554	5114.48748397935	3364.58674759204	4658.46079666253	3805.39874605956	4461.07805525485
103743	Tmem98	transmembrane protein 98	protein_coding	10277.336259491	9660.81238214219	9596.51040667429	11038.6090949577	11973.7179178001	11802.196924268	8127.93508925877	8086.98583315354	7777.30861047296	8477.78944347081	9809.11087917704	9276.67860440473	10895.0328111405	11382.991957874	9125.38128391034	11921.2579442151	10584.2254233271	11503.8952849426
103765	Tmem17	transmembrane protein 17	protein_coding	120.035038482944	120.728715007244	149.89894190626	134.81447355835	87.4135798671323	106.19072014026	87.3159022087503	98.6442640386946	63.2377120067154	103.306020522943	80.6334755840046	129.343193368854	112.232419020578	94.0999516866398	128.242051904018	84.5696076384493	73.6257358275758	119.157192666132
103768	Tubg2	tubulin, gamma 2	protein_coding	21.2451395545034	20.1214525012074	24.8177056136192	44.2191473271387	24.2815499630923	28.0503789049744	47.0162550354809	35.0325423688822	34.4087550624775	39.2180263096359	11.6578518916633	33.2596782948482	55.6446447244883	44.4648123354452	68.6650356651437	47.8888139639412	59.9523848881688	47.0357339471575
103784	Wdr92	WD repeat domain 92	protein_coding	1297.01576980243	1307.89441257848	1428.50713511992	1393.4423986991	1382.10582389921	1473.64669175776	1206.47068724975	1244.57716310502	1136.4188834148	1125.84431625467	1162.87072619342	1227.83645705148	1037.44252876165	1160.22138233417	1142.06110790114	1166.65302103644	1107.54142609196	1127.81237619962
103806	Maml1	mastermind like transcriptional coactivator 1	protein_coding	937.972911331324	741.978560982022	809.057203003987	909.188809677511	966.405688531074	939.687693316642	948.720860537383	988.286458406361	1051.79194528816	1054.10402422485	1134.6975841219	1088.33058420364	1031.78375133204	999.941244845942	1118.83616936734	1183.97450693829	1039.17467139493	1043.14805509474
103836	Zfp692	zinc finger protein 692	protein_coding	591.677136592919	736.94819785672	702.837422977697	570.534852098936	487.573523258894	577.036366045188	938.645948744066	900.705102484155	903.927295154815	1118.19201843816	715.986403679655	873.066555239764	718.66473356034	558.39531770094	677.562337225168	619.497848725026	755.189690345706	571.745477091003
103841	Cuedc1	CUE domain containing 1	protein_coding	132.782122215646	164.744392353635	117.139570496283	105.694547269746	83.5285318730376	150.269886990934	136.011309209784	115.238626213428	163.674078135028	140.610972378451	118.52149423191	107.170074505622	387.626253928215	318.492144170166	316.061120046911	412.658928838217	392.319992338368	363.743009191351
103844	Inca1	inhibitor of CDK, cyclin A1 interacting protein 1	protein_coding	115.786010572043	121.98630578857	74.4531168408577	113.244157789014	104.896295840559	103.185322400442	105.786573829832	107.863354135769	95.7865343631131	69.8272175756932	75.7760372958115	146.896912468913	198.057210036314	223.358127080376	168.633249354103	174.233769953914	207.20385654332	175.600073402721
103850	Nt5m	5',3'-nucleotidase, mitochondrial	protein_coding	1114.3075696337	1265.13632601341	1078.08113185562	1169.11111469801	1143.17537226239	1093.964777294	742.185168774378	799.295111416338	691.89496666171	714.533308617025	678.098385031749	766.820360686777	660.190700121047	726.947978414371	618.995100922545	669.424484559774	735.20556204965	697.17410095009
103889	Hoxb2	homeobox B2	protein_coding	13.8093407104272	2.51518156265092	7.94166579635816	24.8058631347364	19.4252399704739	24.0431819185495	13.4332157244231	3.6876360388297	4.64983176519966	14.3480584059644	10.6863642340247	3.69551981053868	5.65877742960897	16.5450464503982	2.01955987250423	5.09455467701502	15.7769433916234	2.09047706431811
103963	Rpn1	ribophorin I	protein_coding	21128.2912869536	21634.3342111419	22750.887090117	22711.3854735338	22878.0763752256	22373.1825744569	20614.9486810928	20466.3800155049	21290.6496864962	19033.1777441252	20204.0288159102	20481.494669958	14908.0491383048	15303.1339012152	15586.9630959876	15698.3607817541	15116.4153616274	15486.2540924686
103967	Dnm3	dynamin 3	protein_coding	4.24902791090067	0	0	7.54961051926759	3.88504799409477	8.01439397284983	7.55618384498801	4.60954504853713	3.71986541215973	7.65229781651432	7.77190126110887	6.4671596684427	18.8625914320299	20.6813080629978	17.1662589162859	37.6997046099111	54.6934037576277	32.4023944969307
103988	Gck	glucokinase	protein_coding	222.01170834456	212.532842044003	169.753106397156	248.058631347364	201.051233694404	134.241099045235	138.530037158113	143.817805514358	129.265323072551	119.567153383036	108.806617655524	112.71335422143	214.09041275354	184.06364176068	196.907087569162	123.288223183763	186.167932021156	151.559587163063
104001	Rtn1	reticulon 1	protein_coding	15.9338546658775	10.0607262506037	10.9197904699925	16.177736827002	13.5976679793317	10.0179924660623	11.7540637588702	11.0629081164891	0	6.69576058945003	0	4.61939976317335	3.77251828640598	2.06813080629978	6.05867961751268	6.11346561241802	4.2071849044329	6.27143119295433
104009	Qsox1	quiescin Q6 sulfhydryl oxidase 1	protein_coding	6360.79478261831	6105.60324333511	6259.02535575477	5939.38644708666	6886.24756953298	6073.90883217356	7915.52236561633	7669.36105175608	7198.86953888212	5642.61310245225	6282.61068194889	6540.14618470083	6803.73672953319	7338.76216615476	7318.88497795532	5518.42162614267	5458.82241350169	5688.18809200958
104015	Synj1	synaptojanin 1	protein_coding	909.291972932744	868.995229895893	866.634280027584	983.60639908172	858.595606694944	1029.8496255112	1112.43817717879	1092.4621765033	1184.77713377287	1244.45493241064	1258.076516642	1188.10961908819	1015.75054861481	933.761059044349	1015.83861586963	1269.56302551214	1208.51386379835	1285.64339455564
104027	Synpo	synaptopodin	protein_coding	645.852242456903	740.720970200696	647.24576240319	873.597788658107	983.888404504501	814.462787490864	475.200006251468	519.034772465281	484.512469933805	691.576415167482	717.929378994932	629.162247744211	795.058228860061	863.444611630157	472.577010165989	954.719546472615	910.855531809723	995.067082615421
104069	Sncb	synuclein, beta	protein_coding	30.8054523540299	36.4701326584384	39.7083289817908	40.9835999617383	44.6780519320899	24.0431819185495	36.9413432421636	27.6572702912228	28.8289569442379	20.0872817683501	22.344216125688	29.5641584843095	18.8625914320299	40.3285507228456	37.3618576413282	26.4916843204781	25.2431094265974	28.2214403682945
104080	Nxph4	neurexophilin 4	protein_coding	208.202367634133	139.592576727126	136.001026762633	19.4132841924024	35.9366939453766	32.0575758913993	57.0911668287983	40.5639964271267	61.3777793006356	7.65229781651432	6.80041360347026	12.0104393842507	131.095010452608	130.292240796886	115.114912732741	12.226931224836	17.8805358438398	16.7238165145449
104082	Wdr7	WD repeat domain 7	protein_coding	869.988464756913	779.706284421786	822.955118147614	1124.89196737087	1180.08332820629	1100.97737202025	873.159022087503	928.362372775378	830.45995326466	1088.53936439916	1189.10089294966	1092.02610401418	1014.80741904321	1037.16759935934	1072.38629229974	1281.78995673698	1330.52222602691	1339.99579822791
104086	Cyp27a1	cytochrome P450, family 27, subfamily a, polypeptide 1	protein_coding	343.10900380523	295.533833611483	216.41039295076	420.621157502051	334.11412749215	215.386838020339	203.1773878319	211.117163223001	200.872732256626	223.829711133044	277.845470084642	255.914746879804	315.948406486501	282.299855059919	232.249385337986	243.519713561318	272.41522256203	177.690550467039
104099	Itga9	integrin alpha 9	protein_coding	38.2412511981061	36.4701326584384	21.8395809399849	28.0414105001368	50.505623923232	35.062973631218	60.4494707599041	47.0173594950787	56.7279475354359	44.0007124449574	34.0020680173513	43.4223577738295	29.2370167196464	55.839531770094	54.5281165576141	40.7564374161201	56.7969962098442	45.9904954149984
104110	Adcy4	adenylate cyclase 4	protein_coding	19.120625599053	22.6366340638583	5.95624934726862	7.54961051926759	14.5689299778554	13.023390205881	15.112367689976	22.1258162329782	13.0195289425591	18.1742073142215	4.85743828819305	17.5537191000587	12.2606844308194	15.5109810472483	15.1466990437817	13.245842160239	15.7769433916234	13.5881009180677
104111	Adcy3	adenylate cyclase 3	protein_coding	82.8560442625632	60.3643575036221	94.3072813317531	70.1035262503419	86.4423178686086	56.1007578099488	140.209189123666	141.052078485236	139.49495295599	83.2187387545933	88.4053768451134	93.3118752161018	47.1564785800748	70.3164474141924	70.6845955376479	45.8509920931352	43.1236452704372	37.628587157726
104112	Acly	ATP citrate lyase	protein_coding	14573.1034774116	14239.7004169482	14621.5994393199	14298.9623234928	14417.4131060857	15693.1851980866	13785.8376371892	13012.7456720203	14282.4232499873	12523.9419139528	12981.9895690247	12319.0152884307	12963.3159616626	12475.9990890034	14654.9362148269	14071.1600179155	13682.8171054419	13730.2533584414
104130	Ndufb11	NADH:ubiquinone oxidoreductase subunit B11	protein_coding	7527.15294416055	10572.5656986031	9431.72084139986	10974.9766634381	10332.285140295	9123.38573884292	5573.10537367005	5045.60801012874	4271.33545951241	5562.26397537885	5635.59990196157	6148.42108478373	6426.48490089259	6644.90428064118	5233.6894095947	6472.12226167988	5089.6419381377	6331.0097892874
104156	Etv5	ets variant 5	protein_coding	907.167458977294	782.221465984437	846.780115536689	912.424357042911	844.997938715613	787.414207832496	1294.62616544128	1383.78542357085	1379.14010155822	1194.7149966033	1269.73436853366	1219.52153747777	873.337983302985	816.911668488412	1008.77015631586	838.563699836672	817.245667686091	764.06936700827
104158	Ces1d	carboxylesterase 1D	protein_coding	6938.6625785008	6914.23411572738	5897.67956202048	4347.49714330966	5663.42871339165	4882.76952795876	4431.28203709408	4547.77714488673	4481.50785529944	4025.10865148653	4567.93496621674	4214.74034391937	11228.9006794874	12486.3397430349	6478.74807099356	12048.6218111405	10165.610525336	10900.7926518868
104174	Gldc	glycine decarboxylase	protein_coding	149.778233859249	88.0313546927823	106.21978002629	154.227757750752	102.953771843511	72.1295457556485	47.8558310182574	74.6746297863015	59.5178465945557	31.5657284931216	46.6314075666532	71.1387563528696	78.2797544429242	76.5208398330917	56.5476764301183	61.1346561241802	48.3826264009784	37.628587157726
104175	Sbk1	SH3-binding kinase 1	protein_coding	1123.86788243323	1068.95216412664	1084.03738120289	1090.37946213993	1154.83051624467	1078.93778859491	1381.94206765003	1416.97414792031	1380.07006791126	1168.88849147256	1143.44097304064	1104.96042335107	1199.6608150771	1096.10932733888	1190.53054484124	1062.72410562533	1147.50968268407	1191.57192666132
104184	Blmh	bleomycin hydrolase	protein_coding	3998.33526415754	4627.9340752777	4210.07558029437	4568.59287994536	4603.7818730023	4328.77454458551	5051.72868836587	4692.5168594108	4508.47687953759	4436.41965912418	4260.94486640294	4525.16400800462	4519.47690711437	4650.19211796505	4421.826340848	4384.37375503913	4091.487319561	4542.60666076326
104215	Rhoq	ras homolog family member Q	protein_coding	978.33867648488	1478.92675883874	952.007187338434	1212.25174623668	1327.71515198189	1375.47036559035	869.800718156397	842.624834872587	964.37510810241	1160.27965642898	1086.12320123996	1095.72162382472	747.901750279986	787.957837200215	882.547664284347	901.736177831658	817.245667686091	873.819412884971
104248	Cabin1	calcineurin binding protein 1	protein_coding	3517.13285324803	2864.7917998594	3037.687167107	3157.89422863078	3230.4174070898	3304.93571455395	3969.51524656703	3954.98965164486	4455.46879741432	3906.49803533056	3641.13574082951	3563.40497731193	3896.06826028578	3605.78606078366	3730.12708451531	3999.22542145679	4292.38039874767	4199.76842221509
104252	Cdc42ep2	CDC42 effector protein (Rho GTPase binding) 2	protein_coding	880.611034534165	954.511403026025	765.378041124017	1178.81775679421	1304.40486401732	1004.80464434605	591.061491874618	563.286404931237	569.139408060439	836.970073681254	948.171953855282	882.305354766111	1118.55167191937	1144.71040128693	858.312945814296	1243.07134119166	1078.09113176093	1218.74812849746
104263	Kdm3a	lysine (K)-specific demethylase 3A	protein_coding	8683.95079290326	7355.64847997262	7818.56997651461	7525.88317192132	8773.40963266452	7936.25363161454	8133.8121211382	7980.96629703719	8657.05678044874	8278.82970024143	7974.94218155534	7780.9169610892	9324.72207442399	9559.93465212072	9648.44729088894	9496.24991795599	10535.8427969261	9302.6229362156
104271	Tex15	testis expressed gene 15	protein_coding	2.12451395545034	0	5.95624934726862	2.1570315769336	1.94252399704739	2.00359849321246	7.55618384498801	5.53145405824456	10.2296298834393	7.65229781651432	5.82892594583165	9.23879952634671	3.77251828640598	4.13626161259955	15.1466990437817	0	5.25898113054113	0
104303	Arl1	ADP-ribosylation factor-like 1	protein_coding	8501.24259273453	8949.01599991198	8538.28343930957	8814.70953913914	8715.13391275309	8167.66925758058	6929.86016183678	6993.60174764053	7107.73283628421	6932.98182176198	7481.42645147493	7536.08877364101	6900.87907540815	7155.73258979723	7218.91676426636	6971.38862002735	6867.1775602606	6945.61004619692
104318	Csnk1d	casein kinase 1, delta	protein_coding	7645.06346868804	7688.91003702387	8059.79807507899	8314.27821329055	8770.49584666894	8819.84056712124	10401.5068506174	9363.82981159833	9375.9207713486	9781.54968395943	9646.87244035139	9511.34411237394	9547.30065332194	9232.1359193222	9867.56953705565	10773.9642309514	9736.47766508384	10262.1519087376
104346	Gas8	growth arrest specific 8	protein_coding	615.046790102873	547.051989876575	621.435348565026	470.232883771524	543.906719173268	487.876233097233	798.4367596204	829.718108736683	681.665336778271	580.618096828024	626.609539176903	586.663769923016	412.147622789854	375.365741343409	525.085566851099	401.450908548784	394.423584790585	363.743009191351
104348	Zfp120	zinc finger protein 120	protein_coding	928.412598531797	1487.72989430802	818.984285249435	867.126693927306	932.411518582745	894.606727219362	884.913085846374	900.705102484155	921.596655862574	916.36266352759	844.222774487951	942.357551687364	972.366588321142	1086.80273871053	980.496318100802	1019.92984633841	1044.43365252547	963.709926650649
104349	Zfp119a	zinc finger protein 119a	protein_coding	230.509764166362	334.519147832573	319.652048303416	284.728168155235	273.895883583681	305.5487702149	222.487635435758	311.60524528111	223.191924729584	280.265407529837	238.985963779098	231.893868111302	217.862931039946	239.903173530774	195.89730763291	214.990207370034	218.773615030511	262.354871571923
104383	Rcor2	REST corepressor 2	protein_coding	2402.82528361433	2291.33040357499	2256.42579439026	2095.55617699099	2169.79930470193	1813.25663635727	1629.61698256908	1474.13250652217	1436.7980154467	1281.75988426615	1221.15998565173	1196.4245386619	1673.11186002105	1444.58936820039	1469.22980724682	1291.97906609101	1365.23150148848	1360.90056887109
104394	E2f4	E2F transcription factor 4	protein_coding	4339.31975400731	4004.16904774027	3833.8391631919	3596.85015453677	3500.42824267939	3577.42510963084	3495.99439228112	3681.18267576175	3999.78528442475	3471.27359701631	3671.2518582163	3669.65117186491	2535.13228846482	2446.59874385264	2812.23712246213	2641.01714456459	2718.89324448976	2369.55575240458
104401	Pcnx3	pecanex homolog 3	protein_coding	2283.85250210911	2180.66241481835	2192.8924680194	2491.3714713583	2283.4369585292	2274.08428979614	3040.10463363351	2773.10230119994	2918.23441583931	2985.35268566765	2841.60139859293	2810.44281591467	2595.49258104732	2655.47995528891	2679.95595081311	2771.43774429617	2868.24830859713	2844.09404600479
104416	Bap1	Brca1 associated protein 1	protein_coding	2299.78635677499	2546.62133218406	2774.61948760263	2713.54572378246	2792.37824575562	2677.80938617845	3469.96753681505	3078.25418341309	2910.79468501499	3116.39828577546	2844.51586156585	2869.57113288329	2917.09976496343	2797.14691552045	2967.74323264496	3070.99755930465	2695.75372751538	2936.07503683479
104418	Dgkz	diacylglycerol kinase zeta	protein_coding	12064.0524960247	11915.6726530587	10908.8706795225	12691.9737986773	12319.4871892745	11232.173152949	12046.2362008764	12036.4440307402	11778.0238612508	11521.4908999894	12097.9358005736	11694.4724404497	12670.0026648945	11995.1586765387	11398.3959204139	12318.6332090223	12271.3065700047	11902.1311656952
104444	Rexo2	RNA exonuclease 2	protein_coding	2639.70858964704	2820.77612251301	2586.00492493913	2614.32227124352	2577.72934408188	2366.24982048391	1874.7731695398	2092.73345203586	1882.25189855282	1694.02742913086	1881.77159284599	1944.76730029598	1225.12531351034	1220.19717571687	1259.19558050638	1122.83985081411	1245.32673171214	1073.45997252735
104445	Cdc42ep1	CDC42 effector protein (Rho GTPase binding) 1	protein_coding	1617.81737707543	1536.77593477971	1685.61856527702	1692.19127210441	1756.04169333084	1777.19186347945	2385.23536706788	2256.83325576378	2246.79870894448	1899.68293294968	2123.672019598	1961.39713944341	1640.102325015	1680.35628011857	2161.93884351577	1692.41106370439	1683.92575799927	1655.65783493994
104457	0610010K14Rik	RIKEN cDNA 0610010K14 gene	protein_coding	1882.319364529	2085.08551543761	1701.50189686974	2218.5069768762	2308.68977049082	1738.12169286181	1106.56114529936	1124.72899184306	974.60473798585	1131.58353961706	1176.47155340036	1293.43193368854	1686.31567402347	1443.55530279724	1353.10511457783	1283.82777860778	1333.67761470523	1271.01005510541
104458	Rars	arginyl-tRNA synthetase	protein_coding	17812.9872594734	15449.5027485833	16413.4377846232	16229.5055848484	17515.7388813763	15508.854136711	12536.5485748179	13584.3292580389	13047.4279331503	12030.3687047876	13710.6053122537	12650.6881914265	9900.9742426725	10911.4581340376	10642.070748161	10399.0050067231	10772.4969478004	10155.5375784574
104479	Ccdc117	coiled-coil domain containing 117	protein_coding	1151.48656385408	1139.37724788087	1214.08215861825	1381.57872502597	1249.04293010147	1258.25985373742	1574.20496770584	1522.07177502696	1424.70845285718	1398.45742596799	1319.28023907323	1369.19008980458	1151.56120692543	1144.71040128693	1323.82149642652	1368.39738624623	1131.73273929245	1350.4481835495
104570	Ppp4r3b	protein phosphatase 4 regulatory subunit 3B	protein_coding	4271.3353074329	4082.13967618245	3564.81523434027	4015.31428046189	3815.11713020106	4237.61081314435	4291.07284797041	4497.07214935282	5148.29373042907	4598.07445049804	4699.08579999795	4693.31015938413	4105.44302518131	4252.07693775234	4557.13685230579	4370.10900194348	4909.7847834732	4850.95202775018
104582	Rprml	reprimo-like	protein_coding	66.9221895966856	89.2889454741077	69.4895757181339	40.9835999617383	68.9596018951822	37.0665721244305	36.9413432421636	58.0802676115678	54.868014829356	66.001068667436	47.6028952242918	50.8133973949069	58.4740334392927	82.7252322519911	67.6552557288916	77.4372310906283	68.3667546970347	83.6190825727245
104601	Mycbpap	MYCBP associated protein	protein_coding	53.1128488862584	41.5004957837402	53.6062441254176	22.6488315578028	52.4481479202794	41.0737691108554	50.3745589665867	75.5965387960089	62.3077456536755	49.7399358073431	49.5458705395691	62.8238367791576	305.573981198885	284.367985866219	239.317844891751	175.252680889317	157.769433916234	170.373880741926
104625	Cnot6	CCR4-NOT transcription complex, subunit 6	protein_coding	7631.25412797761	7725.38016968231	7455.23876633122	6961.81941455318	6670.62740586072	7310.12910248565	6940.77464961287	7792.89685905687	7956.79211660967	7496.38224850284	7373.59132147704	7493.59029581981	6807.5092478196	7233.28749503347	7805.59890722883	6870.51643742245	6705.20094143994	7187.06014712567
104662	Tsr1	TSR1 20S rRNA accumulation	protein_coding	4124.74384450683	4334.91542322886	4316.29536032066	4334.55495384806	4127.86349372569	4502.08581424839	6718.28701417712	6311.38908045704	6060.59072276124	5955.40077570227	5287.80732052695	6007.06745203063	3814.01598755645	3797.08816036639	4155.24443767744	3830.08620617989	3576.10716876797	3901.87544054975
104681	Slc16a6	solute carrier family 16 (monocarboxylic acid transporters), member 6	protein_coding	1664.55668409534	1496.5330297773	1573.44253590346	1397.75646185297	1438.43901981359	1666.99394635276	2538.87777191597	2596.09577133611	2798.26875629716	2576.9112897112	2345.1712055396	2371.5998384132	2409.69605544182	2751.64803778185	2851.61853997597	3128.05657168722	2963.96176517298	3208.8822937283
104718	Ttc7b	tetratricopeptide repeat domain 7B	protein_coding	193.330769945981	177.32030016689	179.680188642603	143.442599866084	185.511041718025	193.347254595002	211.573147659664	255.368795688957	281.7798049711	180.785535915151	193.326043870083	227.274468348129	235.782392900374	214.051538452027	202.965767186675	231.292782336482	275.570611240355	214.273899092606
104721	Ddx1	DEAD box helicase 1	protein_coding	11035.7877415868	11112.0721437918	11097.485242186	11337.357968363	11856.1952159787	10709.2339462206	11183.991666565	11788.4505071289	11086.128894589	10301.9059354824	11501.4423787835	10683.7477722673	10043.3868079843	10050.0816532138	9925.12699342202	9371.94278383683	9790.11927261536	8910.65848665595
104725	Sptssa	serine palmitoyltransferase, small subunit A	protein_coding	11702.8851235982	16684.4568958449	14443.9046671264	12681.1886407926	13014.9107802175	13957.067103718	8504.06512954262	7956.99666278479	7959.58201566879	8854.66511093414	7850.5917613776	9476.23667417382	6882.95961354772	7737.91141177061	5965.77986337748	8293.93501418045	6900.83503949607	8998.45852335731
104732	Tedc1	tubulin epsilon and delta complex 1	protein_coding	1400.05469664177	1647.44392353635	1633.99773760069	2053.49406124078	1837.62770120683	1879.37538663328	1577.56327163694	1596.74640481326	1478.64650133349	1759.07196057123	1505.80586933984	1749.82863029007	1108.17724663176	905.841293159302	996.652797080836	1103.48054304145	978.17049028065	1200.97907345075
104759	Pld4	phospholipase D family, member 4	protein_coding	6.37354186635101	16.348680157231	17.8687480418059	21.570315769336	12.626405980808	6.01079547963737	6.71660786221156	12.906726135904	7.43973082431946	16.2611328600929	6.80041360347026	9.23879952634671	10.3744252876165	12.4087848377987	6.05867961751268	4.07564374161201	11.5697584871905	9.4071467894315
104771	Jkamp	JNK1/MAPK8-associated membrane protein	protein_coding	855.116867068761	1082.78566272122	965.905102482061	1054.78844112053	845.969200714136	986.772257907135	815.228279275929	736.605298756233	754.202712315386	834.100462000061	829.650459623372	906.326233534612	801.660135861271	786.923771797065	877.498764603086	787.618153066522	752.034301667381	847.688449580994
104776	Aldh6a1	aldehyde dehydrogenase family 6, subfamily A1	protein_coding	1718.73178995932	1909.02280605205	1581.38420169982	1760.13776677781	1629.77763352276	1586.85000662427	1243.41203049192	1520.22795700755	1428.42831826934	1486.45885085791	1590.3252955544	1694.39583313199	1861.73777434135	2061.92641388088	1981.18823492665	1924.72275697627	1820.65926739334	1914.87699091539
104799	Vipas39	VPS33B interacting protein, apical-basolateral polarity regulator, spe-39 homolog	protein_coding	2706.63077924373	2829.57925798229	2765.68511358173	3033.8649129571	2929.32618754746	2787.00550405853	2536.35904396764	2668.00467409329	2546.24787462334	2357.86426471348	2652.1613053534	2469.53111339248	3068.94362599127	3173.54672226701	2775.88504475706	2922.23656273581	3125.93838399365	2638.18205516946
104806	Fancm	Fanconi anemia, complementation group M	protein_coding	417.466992245991	466.566179871746	417.930162533348	338.653957578575	332.171603495103	387.69630843661	507.103893596973	516.269045436158	590.528634180357	489.747060256917	445.912834856122	459.168336459431	362.161755494974	282.299855059919	430.1662528434	333.183875876782	411.252324408316	412.869220202827
104816	Aspg	asparaginase	protein_coding	507.758835352631	542.021626751274	548.967648173258	609.361420483741	498.257405242654	613.101138923012	593.580219822947	553.145405824456	534.730652997961	713.576771389961	475.05746458528	570.957810728227	574.365909105311	446.716254160752	490.753049018527	526.776953603353	564.814573420117	597.87644039498
104831	Ptpn23	protein tyrosine phosphatase, non-receptor type 23	protein_coding	2199.93420086882	1936.68980324121	1827.57584138692	2193.70111374147	2201.85095065321	2071.72084198168	2619.47706626251	2857.91793009302	2713.64181817052	2575.95475248413	2689.07783634367	2764.24881828294	2867.11389766855	2504.50640642903	2708.22978902817	2450.48079964422	2526.41453511196	2435.4057799306
104836	Cbll1	Casitas B-lineage lymphoma-like 1	protein_coding	1638.00025965221	2253.60268013523	1674.69877480703	1402.07052500684	1487.00211973977	1619.90938176227	1654.80426205237	1776.51866170621	1912.94078820314	1744.72390216527	1755.47819735297	1626.95259658966	1436.38633754908	1395.98829425235	1688.35205341353	1504.93145159024	1486.18806749092	1514.55063309847
104859	Tecpr2	tectonin beta-propeller repeat containing 2	protein_coding	366.478657315183	457.763044402468	449.696825718781	451.898115367588	275.838407580729	448.80606247959	708.60212946332	721.854754600914	693.75489936779	703.054861892253	618.837637915794	586.663769923016	634.726201687807	561.497513910389	662.415638181386	603.195273758578	682.615750744238	626.097880763274
104871	Spata7	spermatogenesis associated 7	protein_coding	390.910567802862	314.397695331365	352.411419713393	344.046536520909	191.338613709167	242.435417678707	298.889049868415	283.02606598018	314.328627327497	254.438902399101	238.985963779098	206.949109390166	346.128552777749	322.628405782765	380.687035967047	339.2973414892	313.435275380251	303.119174326126
104884	Tdp1	tyrosyl-DNA phosphodiesterase 1	protein_coding	1154.67333478726	1071.46734568929	1075.10300718199	1099.00758844767	1005.25616847202	1052.89100818315	948.720860537383	954.175825047186	938.336050217292	751.838260472532	899.597570973352	860.132235902879	1025.18184433083	952.374236301047	1017.85817574213	914.982019991897	980.274082732866	946.986110136104
104886	Rab15	RAB15, member RAS oncogene family	protein_coding	957.093536930377	894.147045522403	1131.68737598104	1197.15252519815	1143.17537226239	1178.11591400892	1146.86079247262	1060.19536116354	964.37510810241	1069.40861985788	998.68931205249	1016.26794789814	803.546395004474	705.232604948224	1130.95352860237	723.426764136133	726.791192240784	837.236064259404
104910	Slc25a47	solute carrier family 25, member 47	protein_coding	1115.36982661143	1029.96684990555	927.189481724815	1314.71074614103	988.744714497119	742.333241735215	400.477743784364	560.520677902115	440.804051340928	356.78838569498	506.145069629715	558.947371343976	637.555590402611	612.166718664734	443.293392014678	332.164964941379	489.085245140325	241.450100928742
104923	Adi1	acireductone dioxygenase 1	protein_coding	6523.32010021026	5725.81082737482	6315.60972455383	6201.46578368409	6611.38042395078	6416.52417451289	4265.88556848712	4074.83782290682	4167.17922797194	3690.32062201403	4111.33576712659	4059.52851187674	4325.19221536446	4397.88015959647	4860.07083318142	4232.55602566408	4431.21750059395	4140.18982588202
104943	Fam110c	family with sequence similarity 110, member C	protein_coding	493.949494642203	470.338952215722	509.259319191467	455.133662732989	570.130793133408	537.966195427545	469.322974372033	521.800499494403	573.789239825639	580.618096828024	637.295903410928	593.130929591459	746.015491136783	842.763303567159	798.735929575421	749.918448456611	762.552263928463	900.995614721106
105000	Dnal1	dynein, axonemal, light chain 1	protein_coding	52.0505919085333	49.046040471693	41.6937454308803	50.6902420579395	18.4539779719502	28.0503789049744	62.128622725457	47.0173594950787	65.0976447127953	33.4788029472502	45.6599199090146	27.7163985790401	71.6778474417137	54.8054663669441	89.8704143264381	74.3804982844193	58.9005886620606	62.7143119295433
105005	Lratd1	LRAT domain containing 1	protein_coding	2541.98094769633	3356.50979535766	2420.22265144015	2491.3714713583	2862.30910964932	2787.00550405853	2815.09827024942	2904.01338057839	2671.79333228373	2940.39543599563	3118.47538101993	3328.73946934272	3024.616536126	3346.23564459304	3064.68210652516	3198.36142623003	3236.37698773501	3200.52038547103
105014	Rdh14	retinol dehydrogenase 14 (all-trans and 9-cis)	protein_coding	1696.42439342709	1608.45860931526	1760.07168211788	1830.24129302816	2000.79971695881	1800.23324615139	1266.92015800966	1115.50990174599	1208.02629259887	1386.02244201616	1322.19470204615	1311.90953274123	1157.21998435504	1354.62567812635	1299.58677795647	1383.68105027728	1346.29916941853	1298.18625694155
105083	Pelo	pelota mRNA surveillance and ribosome rescue factor	protein_coding	1544.5216456124	1582.04920290743	1734.26126827971	1707.29049314294	1707.47859340465	1647.95976066725	1685.02899743233	1640.07612826951	1493.52596298213	1672.02707290838	1610.72653636481	1668.52719445822	1223.23905436714	1208.82245628222	1216.7848231838	1316.43292854068	1149.61327513629	1338.95055969575
105148	Iars	isoleucine-tRNA synthetase	protein_coding	9210.83025385494	7224.85903871477	8374.48658225968	7522.64762455592	8558.76073099078	8380.0506978611	8556.95841645753	8446.53034693943	9327.56252099053	7240.98680887668	8258.61657758582	7512.06789487251	7499.76635337509	7569.35875105718	8570.00231897168	7698.8910279051	7957.89024673483	8243.79630313847
105171	Arrdc3	arrestin domain containing 3	protein_coding	1001.70832999483	657.719978633216	847.772823761233	886.539978119708	844.997938715613	1071.92519386866	994.057963607311	919.143282678304	1137.34884976784	1105.75703448632	1043.37774430387	991.323189177002	1144.01617035261	1104.38185056408	1197.59900439501	1356.1704550214	1206.41027134613	1349.40294501734
105180375	Tmem265	transmembrane protein 265	protein_coding	529.003974907134	548.309580657901	598.603059400496	685.936041464884	697.366114940011	642.153317074593	476.039582234245	396.420874174193	323.628290857897	429.485214951866	415.796717469325	418.517618543506	460.24723094153	412.592095856805	392.804395202072	388.205066388544	378.646641398961	433.773990846008
105193	Nhlrc1	NHL repeat containing 1	protein_coding	439.77438877822	393.625914554869	438.777035248788	389.344199636514	358.395677455243	388.698107683217	500.387285734761	460.032595844006	500.321897935484	456.268257309667	501.287631341522	547.86081191236	375.365569497395	359.854760296161	287.787281831852	430.999325675471	339.730181032957	317.752513776353
105203	Tasor2	transcription activation suppressor family member 2	protein_coding	918.852285732271	1062.66421022001	988.737391646591	624.460641522276	813.917554762854	891.601329479543	1512.91592096315	1674.18676162869	1935.2599806761	1683.50551963315	1575.75298068982	1826.51066635874	846.930355298143	866.546807839606	1166.29582637119	1052.5349962713	1073.8839468565	1094.36474317053
105239	Rnf44	ring finger protein 44	protein_coding	5324.03197235855	4913.40718263858	5395.36920040082	4878.12691123533	5109.80937423315	5441.77350756503	6134.78170614749	5929.71875043816	6559.98265434369	6048.18488672751	5713.31891457266	5835.22578084058	4600.5860502721	4847.69860996668	5195.31777201712	5357.43369834899	4790.93180992297	5237.69028464903
105242430	Gm38699	-	protein_coding	19.120625599053	12.5759078132546	7.94166579635816	8.62812630773439	5.82757199114216	14.0251894524872	10.0749117933173	11.0629081164891	18.5993270607987	18.1742073142215	14.5723148645791	13.8581992895201	12.2606844308194	9.30658862834899	15.1466990437817	13.245842160239	16.8287396177316	14.6333394502268
105242736	Gm6749	-	protein_coding	1.06225697772517	7.54554468795277	8.93437402090293	8.62812630773439	3.88504799409477	15.0269886990934	11.7540637588702	14.7505441553188	5.5797981182396	12.4349839518358	7.77190126110887	8.31491957371204	0	8.27252322519911	6.05867961751268	4.07564374161201	7.36257358275758	8.36190825727244
105243	Slc9a3	solute carrier family 9 (sodium/hydrogen exchanger), member 3	protein_coding	1099.43597194555	977.148037089883	1002.63530679022	984.684914870187	1054.79053039673	1198.15189894105	1422.2417148233	1520.22795700755	1766.00610442283	1549.59030784415	1584.49636960857	1216.74989761986	1753.27787360718	1789.96721285246	1011.79949612462	2141.75078621711	1940.56403716968	2085.25087165732
105243585	Gm39469	-	protein_coding	92.4163570620897	65.394720628924	90.3364484335741	94.9093893850782	94.2124138567982	120.215909592747	135.171733227008	154.880713630848	224.121891082624	189.394370958729	183.611167293697	165.374511521606	107.516771162571	137.530698618935	150.457210501565	171.177037147705	170.390988629533	213.228660560447
105244006	Gm39701	-	protein_coding	23.3696535099537	16.348680157231	33.7520796345222	12.9421894616016	15.5401919763791	6.01079547963737	77.240990415433	47.9392685047861	77.1872073023144	34.4353401743145	21.3727284680494	15.7059591947894	48.0996081516763	47.5670085448949	69.6748156013958	25.4727733850751	31.5538867832468	34.4928715612488
105244034	Gm33887	predicted gene, 33887	protein_coding	432.338589934144	286.730698142205	348.440586815214	125.107831462149	293.321123554155	170.305871923059	317.359721489496	335.574879533503	358.037045920374	264.960811896808	294.360760264499	244.828187448188	363.104885066576	340.207517636313	355.442537560744	275.105952558811	301.865516893061	263.400110104082
105244498	Gm40095	-	protein_coding	16.9961116436027	26.4094064078347	13.8979151436268	23.7273473462696	18.4539779719502	15.0269886990934	15.9519436727525	16.5943621747337	13.0195289425591	22.0003562224787	17.486777837495	16.6298391474241	19.8057210036314	24.8175696755973	15.1466990437817	34.6429718037021	15.7769433916234	18.814293578863
105244826	Gm40363	-	protein_coding	21.2451395545034	25.1518156265092	18.8614562663506	15.0992210385352	18.4539779719502	16.0287879456997	25.1872794832934	25.8134522718079	28.8289569442379	24.8699679036716	21.3727284680494	22.1731188632321	15.0900731456239	18.613177256698	17.1662589162859	15.2836640310451	15.7769433916234	19.8595321110221
105244828	Gm40364	-	protein_coding	62.673161685785	64.1371298475985	60.555201697231	45.2976631156055	47.5918379276609	50.0899623303114	62.9681987082334	53.4707225630307	63.2377120067154	59.305308077986	54.4033088277621	49.8895174422722	36.7820532924583	38.2604199165459	45.4400971313451	37.6997046099111	34.7092754615714	39.7190642220441
105244829	Gm40365	-	protein_coding	53.1128488862584	57.8491759409712	54.5989523499623	36.6695368078711	42.7355279350425	49.0881630837052	49.5349829838103	49.783086524201	54.868014829356	47.8268613532145	49.5458705395691	46.1939976317335	33.9526645776538	32.0560274976465	34.3325178325718	31.5862389974931	35.7610716876797	31.3571559647717
105244831	Gm40367	-	protein_coding	60.5486477303346	65.394720628924	56.5843687990519	38.8265683848047	47.5918379276609	51.0917615769177	55.4120148632454	59.0021766212753	57.6579138884758	56.4356963967931	47.6028952242918	59.1283169686189	41.4977011504658	34.1241583039463	40.3911974500845	41.7753483515232	36.8128679137879	36.5833486255669
105244833	Gm40369	-	protein_coding	67.9844465744108	62.879539066273	70.4822839426787	44.2191473271387	49.5343619247083	62.1115532895862	64.6473506737863	63.6117216698124	75.3272745962346	70.7837548027575	52.4603335124849	60.0521969212536	42.4408307220673	38.2604199165459	43.4205372588409	37.6997046099111	43.1236452704372	52.2619266079528
105244844	Gm40378	-	protein_coding	24.4319104876789	12.5759078132546	26.8031220627088	18.3347684039356	26.2240739601397	32.0575758913993	45.3371030699281	43.329723456249	58.5878802415158	41.1311007637645	45.6599199090146	34.1835582474828	60.3602925824957	48.6010739480447	82.8019547726733	62.1535670595832	76.7811245059005	72.1214587189748
105244931	Gm40453	-	protein_coding	52.0505919085333	51.5612220343439	46.6572865536042	46.3761789040723	48.5630999261846	57.102557056555	57.0911668287983	25.8134522718079	34.4087550624775	34.4353401743145	31.0876050444355	29.5641584843095	47.1564785800748	64.1120549952931	52.5085566851099	38.7186155453141	44.1754414965455	36.5833486255669
105245	Txndc5	thioredoxin domain containing 5	protein_coding	10027.7058697256	9532.53812244699	10639.8467506708	10852.0258635529	11012.1685392616	11071.885273492	9402.41143111341	8658.56941917214	8622.64802538626	8298.91698200978	8690.928585235	8710.34019343968	8311.80091452398	7998.49589336438	8833.55488233348	7869.0491541174	7705.45915246886	8192.57961506268
105245097	Gm40595	-	protein_coding	7.43579884407618	3.77277234397638	6.94895757181339	5.39257894233399	6.79883398966585	5.00899623303114	11.7540637588702	11.0629081164891	14.8794616486389	11.4784467247715	9.71487657638609	11.086559431616	12.2606844308194	11.3747194346488	17.1662589162859	12.226931224836	19.9841282960563	11.4976238537496
105245236	Gm19802	-	protein_coding	12.747083732702	3.77277234397638	7.94166579635816	4.31406315386719	3.88504799409477	2.00359849321246	6.71660786221156	8.29718108736683	9.29966353039933	2.86961168119287	2.91446297291583	0.923879952634671	5.65877742960897	10.3406540314989	10.0977993625211	0	5.25898113054113	3.13571559647717
105245342	Gm40814	-	protein_coding	212.451395545034	132.047032039173	177.694772193514	146.678147231485	167.057063746075	170.305871923059	174.631804417501	168.709348776459	192.503035079266	146.350195740836	184.582654951336	150.592432279451	207.488505752329	202.676819017378	224.171145847969	187.479612114153	184.064339568939	195.459605513743
105245381	Gm40847	-	protein_coding	15.9338546658775	8.80313546927823	13.8979151436268	9.70664209620118	8.74135798671323	19.0341856855183	10.0749117933173	21.2039072232708	14.8794616486389	8.60883504357861	11.6578518916633	11.086559431616	6.60190700121047	5.17032701574944	6.05867961751268	7.13237654782103	9.46616603497403	9.4071467894315
105245382	Gm9241	-	protein_coding	16.9961116436027	7.54554468795277	9.9270822454477	3.23554736540039	5.82757199114216	9.01619321945606	8.39575982776445	7.37527207765941	14.8794616486389	16.2611328600929	14.5723148645791	31.4119183895788	12.2606844308194	10.3406540314989	12.1173592350254	13.245842160239	15.7769433916234	12.5428623859087
105245911	Gm41291	-	protein_coding	10.6225697772517	20.1214525012074	30.7739549608879	17.2562526154688	24.2815499630923	18.0323864389121	11.7540637588702	7.37527207765941	14.8794616486389	13.3915211789001	17.486777837495	17.5537191000587	9.43129571601496	7.23845782204922	3.02933980875634	5.09455467701502	4.2071849044329	6.27143119295433
105246	Brd9	bromodomain containing 9	protein_coding	1221.59552438394	1241.24210116823	1271.65923564185	1269.41308302542	1127.63518028601	1283.30483490258	1442.39153840993	1429.88087405622	1367.98050532174	1446.28428732121	1198.81576952604	1244.4662961989	1160.99250264144	1087.83680411368	1105.70903019606	1138.12351484516	1181.16716191954	1099.59093583133
105246049	Gm41408	-	protein_coding	23.3696535099537	15.0910893759055	16.8760398172611	15.0992210385352	8.74135798671323	17.0305871923059	12.5936397416467	16.5943621747337	10.2296298834393	9.5653722706429	9.71487657638609	5.54327971580802	10.3744252876165	6.20439241889933	12.1173592350254	15.2836640310451	12.6215547132987	11.4976238537496
105246303	Gm41607	-	protein_coding	25.4941674654041	8.80313546927823	6.94895757181339	19.4132841924024	3.88504799409477	20.0359849321246	14.2727917071996	15.6724531650262	6.50976447127953	15.3045956330286	9.71487657638609	8.31491957371204	3.77251828640598	4.13626161259955	4.03911974500845	0	5.25898113054113	5.22619266079528
105246320	Gm26637	-	protein_coding	31.8677093317551	50.3036312530184	35.7374960836117	51.7687578464063	48.5630999261846	60.1079547963737	52.8932869149161	31.3449063300525	54.868014829356	60.2618453050503	46.6314075666532	57.2805570633496	51.8721264380823	34.1241583039463	40.3911974500845	47.8888139639412	39.9682565921126	49.1262110114756
105246961	AB010352	cDNA sequence AB010352	protein_coding	250.69264674314	207.502478918701	278.95101109708	234.037926097295	200.079971695881	234.421023705857	274.541346367898	325.433880426721	308.748829209258	315.657284931216	282.702908372835	265.15354640615	183.910266462292	219.221865467776	242.347184700507	242.500802625915	242.964928231	244.585816525219
105247050	Gm42226	-	protein_coding	7604.69770353448	4399.05255307646	6720.63468016809	5170.40468990983	5857.68111309639	6597.84983814862	12511.3612953346	13042.246760331	14825.5236001626	9468.76201070941	11468.4117984238	9492.86651332124	8182.59216321458	7496.97417283669	9798.90450139051	7924.07034462916	8584.76079749534	7938.58665174803
105247180	Gm42323	predicted gene, 42323	protein_coding	7.43579884407618	8.80313546927823	12.905206919082	4.31406315386719	12.626405980808	0	16.7915196555289	20.2819982135634	16.7393943547188	15.3045956330286	8.74338891874748	13.8581992895201	20.7488505752329	0	21.2053786612944	21.3971296434631	8.4143698088658	13.5881009180677
105247207	Gm42346	-	protein_coding	18.0583686213279	0	3.97083289817908	0	4.85630999261846	5.00899623303114	11.7540637588702	11.0629081164891	7.43973082431946	4.78268613532145	3.88595063055444	0	3.77251828640598	13.4428502409485	5.04889968126056	2.03782187080601	7.36257358275758	0
105278	Cdk20	cyclin-dependent kinase 20	protein_coding	157.214032703325	167.259573916286	174.71664751988	165.01291563542	150.545609771172	170.305871923059	157.000708779195	156.724531650262	168.323909900228	172.176700871572	102.006204052054	157.059591947894	143.355694883427	127.190044587436	99.9682136889592	114.118024765136	97.817049028065	116.021477069655
105298	Epdr1	ependymin related protein 1 (zebrafish)	protein_coding	436.587617845044	481.657269247652	488.412446476027	318.162157597705	286.522289564489	325.584755147024	528.093293166384	539.316770678844	515.201359584123	329.048806110116	305.047124498523	403.735539301351	398.943808787433	422.932749888304	478.635689783502	282.238329106632	299.761924440844	290.576311940217
105348	Golm1	golgi membrane protein 1	protein_coding	7322.13734745959	6345.80308256828	7002.56381593881	8189.1703818284	7890.53247600648	8014.39397284983	8071.68349841275	7975.43484297894	8497.10256772587	8783.88135613138	9077.58067297516	8813.81474813476	7625.20258639809	6902.3865660255	7463.28350883937	8484.47135910081	9676.52528019567	8889.75371601277
105349	Akr1c18	aldo-keto reductase family 1, member C18	protein_coding	4.24902791090067	5.03036312530184	6.94895757181339	14.0207052500684	0	7.0125947262436	6.71660786221156	12.906726135904	0.929966353039933	3.82614890825716	14.5723148645791	8.31491957371204	0	4.13626161259955	2.01955987250423	0	0	2.09047706431811
105351	AW209491	expressed sequence AW209491	protein_coding	1153.61107780953	1144.40761100617	1180.33007898373	1234.90057779448	1173.28449421662	1214.18068688675	1348.35902833897	1347.83097219226	1284.28353354815	1438.63198950469	1428.08685672876	1260.17225539369	1261.9073668028	1173.66423257512	1268.28359993265	1087.17796807501	1288.45037698258	1160.21477069655
105352	Dusp22	dual specificity phosphatase 22	protein_coding	16.9961116436027	13.8334985945801	30.7739549608879	22.6488315578028	26.2240739601397	15.0269886990934	23.5081275177405	23.0477252426856	15.8094280016789	3.82614890825716	19.4297531527722	14.7820792421547	32.0664054344509	31.0219620944966	20.1955987250423	12.226931224836	15.7769433916234	18.814293578863
105355	Slc17a3	solute carrier family 17 (sodium phosphate), member 3	protein_coding	71.1712175075863	50.3036312530184	52.6135359008728	95.987905173545	83.5285318730376	41.0737691108554	32.7434633282814	34.1106333591748	36.2686877685574	38.2614890825716	40.8024816208216	40.6507179159255	64.1328108689017	59.9757933826935	34.3325178325718	35.6618827391051	61.0041811142771	52.2619266079528
105372	Utp15	UTP15 small subunit processome component	protein_coding	2976.44405158592	2589.37941874912	2741.86011619265	2659.61993435912	2622.40739601397	2827.07747392278	3607.65799799039	3783.51457583928	3832.39134087756	3558.31848467916	3713.02582749476	3600.36017541731	2400.26475972581	2217.03622435336	2597.15399604043	2351.64643891013	2577.95255019126	2467.80817442753
105377	Slf1	SMC5-SMC6 complex localization factor 1	protein_coding	588.490365659743	700.478065198282	769.348874022197	617.989546791475	618.693893059592	689.237881665085	825.303191069246	848.156288930832	796.981164555223	841.752759816576	746.102521066452	737.256202202467	629.067424258198	738.32269784902	804.794609192934	702.02963449267	717.32502620581	700.309816546567
105387	Akr1c14	aldo-keto reductase family 1, member C14	protein_coding	9254.38278994167	9337.61155134155	8425.11470171146	7654.22655074887	8416.95647920632	9860.70998434511	4355.7201986442	4947.88565509975	5896.91664462622	6046.27181227338	6675.09169563488	6482.86562763748	8707.91533459661	10387.1869746406	6904.87520409195	11699.1353602973	10789.3256874182	12029.6502666186
105428	Fam149b	family with sequence similarity 149, member B	protein_coding	1446.79400366168	1296.57609554655	1439.42692558992	1389.12833554524	1469.51940376635	1410.53333922157	1327.36962876956	1322.93942893016	1387.50979873558	1444.37121286708	1379.51247384682	1277.72597449375	1612.75156743856	1625.55081375162	1508.61122476066	1563.00937490821	1666.04522215543	1473.78633034427
105439	Slain1	SLAIN motif family, member 1	protein_coding	739.330856496718	695.44770207298	758.429083552204	573.770399464337	604.124963081737	788.416007079102	554.120148632454	636.117216698124	649.116514421873	510.790879252331	587.750032871358	658.72640622852	540.413244527657	454.988777385951	560.427864619923	479.907050574815	504.862188531948	469.312100939416
105440	Kctd9	potassium channel tetramerisation domain containing 9	protein_coding	758.451482095771	955.76899380735	1006.6061396884	904.874746523644	1021.76762244692	952.711083522523	970.549836089571	890.564103377373	876.028304563617	1272.19451199551	1087.0946888976	1043.98434647718	770.536859998422	896.534704530953	956.261599630751	1004.64618230736	1060.21059591709	1100.63617436349
105445	Dock9	dedicator of cytokinesis 9	protein_coding	1365.00021637684	1203.51437772847	1312.36027284819	1031.06109377426	1142.20411026386	1254.252656751	1645.56892624183	1479.66396058042	1779.95559971843	1476.89347858726	1456.25999880028	1296.20357354644	1459.96457683912	1500.42889997049	1760.04642888743	1516.13947187967	1625.02516933721	1552.1792202562
105446	Gmpr2	guanosine monophosphate reductase 2	protein_coding	1718.73178995932	1724.15696119721	1756.1008492197	1999.56827181744	1864.82303716549	1697.04792375095	1524.66998472202	1393.00451366792	1415.40878932678	1355.4132507501	1595.1827338426	1590.9212784369	1681.60002616547	1749.63866212961	1631.80437698341	1633.31422945102	1653.42366744213	1533.36492667733
105450	Mmrn2	multimerin 2	protein_coding	22.3073965322285	3.77277234397638	18.8614562663506	14.0207052500684	6.79883398966585	6.01079547963737	8.39575982776445	10.1409991067817	2.7898990591198	3.82614890825716	1.94297531527722	2.77163985790401	12.2606844308194	4.13626161259955	5.04889968126056	2.03782187080601	4.2071849044329	5.22619266079528
105501	Abhd4	abhydrolase domain containing 4	protein_coding	1657.12088525126	1565.7005227502	1738.23210117789	1533.64945119979	1636.57646751242	1763.16667402696	4331.37249514368	4238.93762663474	4443.3792348248	4253.7210487549	4808.86390531111	4648.96392165766	4690.18335957424	4902.50407633362	4876.22731216145	4831.67565568104	4827.74467783675	4795.55438554575
105504	Exoc5	exocyst complex component 5	protein_coding	2364.58403241623	2463.62034061658	2138.29351566943	2167.81673481826	2460.20664226051	2390.29300240246	2735.33855188566	2915.07628869488	3158.16573492361	3364.14142758511	3504.15598110246	3670.57505181755	1976.79958207674	2092.94837597537	2431.55008649509	2538.10714008888	2441.21904079719	2433.31530286628
105513	Chmp7	charged multivesicular body protein 7	protein_coding	2103.26881589583	2391.93766608103	2282.23620822843	2440.68122930036	2278.58064853658	2285.10408150881	2202.20780282262	2143.43844756977	2045.92597668785	2291.86319604604	2303.39723626114	2339.26404007099	2307.83806170886	2234.61533620691	2099.33248746814	2425.00802625915	2170.90741068738	2442.72244965571
105522	Ankrd28	ankyrin repeat domain 28	protein_coding	3019.99658767266	3052.17282627689	3153.83402937873	2758.84338689807	2813.74600972314	2973.34016392729	3233.20710967209	3301.35616376229	3512.48291543183	3074.31064778463	3174.82166516297	3046.03220383651	3077.43179213568	3179.75111468591	3534.2297768824	3209.56944651946	3180.63178775127	3320.72281666932
105559	Mbnl2	muscleblind like splicing factor 2	protein_coding	5064.8412697936	5202.65306234343	4493.99013251417	4081.10374355836	4660.11506891668	4416.93287828686	4632.78027296043	4346.80098077051	5200.3718461993	4875.47024634669	4852.58084990485	5165.41281518044	5820.05258635283	6301.59456679542	6863.47422670561	6314.19106669241	6330.76148494541	5996.5334589965
105594	Cphx1	cytoplasmic polyadenylated homeobox 1	protein_coding	13.8093407104272	21.3790432825328	19.8541644908954	11.8636736731348	8.74135798671323	10.0179924660623	8.39575982776445	12.906726135904	10.2296298834393	11.4784467247715	6.80041360347026	10.1626794789814	7.54503657281197	3.10219620944966	3.02933980875634	5.09455467701502	0	0
105638	Dph3	diphthamine biosynthesis 3	protein_coding	2493.11712672097	3318.78207191789	2925.51113773344	3357.41964949714	2990.51569345445	2847.1134588549	2268.53430546196	2154.50135568625	2001.28759174194	2112.03419735795	2069.26871077024	2300.46108206033	1658.02178687543	1511.80361940514	1600.5011989596	1634.33314038642	1394.68179581951	1531.27444961302
105651	Ppp1r3e	protein phosphatase 1, regulatory subunit 3E	protein_coding	149.778233859249	75.4554468795277	164.789565274432	132.657441981416	128.206583805127	170.305871923059	285.455834143991	245.227796582175	412.90506074973	264.960811896808	293.38927260686	203.253589579628	174.478970746277	210.949342242577	220.132026102961	219.065851111646	201.944875412779	258.173917443287
105653	Phyhip	phytanoyl-CoA hydroxylase interacting protein	protein_coding	18.0583686213279	16.348680157231	8.93437402090293	7.54961051926759	13.5976679793317	12.0215909592747	15.112367689976	15.6724531650262	13.949495295599	7.65229781651432	8.74338891874748	8.31491957371204	29.2370167196464	13.4428502409485	22.2151585975465	11.208020289433	16.8287396177316	6.27143119295433
105663	Thtpa	thiamine triphosphatase	protein_coding	1393.68115477542	1325.50068351704	1368.94464164724	1591.88930377699	1505.45609771172	1489.67547970346	1392.01697944335	1336.76806407577	1298.23302884375	1543.85108448176	1389.22735042321	1525.32580179984	1680.65689659387	1652.43651423352	1592.42295946958	1914.53364762224	1759.65508627906	1749.72930283426
105670	Rcbtb2	regulator of chromosome condensation (RCC1) and BTB (POZ) domain containing protein 2	protein_coding	1155.73559176498	1194.71124225919	1271.65923564185	1256.47089356382	1170.37070822105	1202.15909592747	887.431813794703	746.746297863015	785.821568318743	680.09796844271	743.188058093536	760.353201018334	1097.80282134414	1072.32582306643	1043.10267414843	1004.64618230736	983.429471411191	969.981357843604
105675	Ppif	peptidylprolyl isomerase F (cyclophilin F)	protein_coding	8243.11414714731	8249.79552549502	8326.83658748153	7954.05393994264	7968.23343588837	8143.62607566203	6180.95838520019	6431.237251719	6228.91463266147	5773.65870256006	5821.15404457055	6109.61812677308	4684.52458214463	4891.12935689897	4812.61117617757	4681.8957481768	4603.7120816757	4425.53994516144
105689	Mycbp2	MYC binding protein 2, E3 ubiquitin protein ligase	protein_coding	1431.92240597353	1570.7308858755	1225.99465731279	1187.44588310194	1201.45109217381	1287.312031889	1685.8685734151	1576.4644065997	1766.93607077587	1344.89134125239	1494.14801744818	1261.09613534633	1488.25846398716	1512.83768480829	1837.79948397885	1495.76125317161	1515.63836182195	1561.58636704563
105722	Ano6	anoctamin 6	protein_coding	7367.81439750177	8033.48991110704	8091.56473826442	9633.30302258544	8824.88651858627	9818.63441598765	9742.43970413787	10206.4546464709	10840.6177773865	12192.9800333885	12934.3866738004	11724.9604788866	10008.4910138351	9824.65539532709	8005.53533460675	14981.0474832304	13624.968313006	15293.9302025513
105727	Slc38a1	solute carrier family 38, member 1	protein_coding	20093.6529906493	19384.5043033507	17990.8511534249	14113.4576078765	18888.1320852902	18280.8326520705	19997.8603337522	20239.5903991168	21709.1345453642	14901.8934604346	16725.1315139063	15949.863502285	18632.4678165592	22641.89606737	18879.8554681058	16171.1354557811	15748.5448935185	15874.0375878996
105732	Fam83h	family with sequence similarity 83, member H	protein_coding	2212.68128460153	1970.644754337	1896.07270888051	2427.73903983876	2507.79848018817	2457.41355192508	3370.89757084743	3404.60997284952	3452.03510248423	3935.19415214249	4419.29735459803	4058.60463192411	3213.2424504463	3233.5225156497	3206.05129760046	3816.84036401965	3652.88829327387	3861.11113779555
105734	Tigd5	tigger transposable element derived 5	protein_coding	70.1089605298611	72.9402653168767	64.52603459541	76.5746209811427	77.7009598818954	79.1421404818921	82.2784463120917	83.8937198833758	73.4673418901547	95.653722706429	74.8045496381729	84.9969556423897	101.857993732962	81.6911668488412	81.7921748364212	97.8154497986884	78.8847169581169	125.428623859087
105734727	Gm27021	predicted gene, 27021	protein_coding	110.474725683418	17.6062709385565	51.620827676328	19.4132841924024	32.0516459512819	157.282481717178	20.9893995694111	7.37527207765941	20.4592597668785	14.3480584059644	25.2586790986038	20.3253589579628	18.8625914320299	69.2823820110425	25.2444984063028	96.7965388632854	23.139516974381	24.0404862396583
105782	Scrib	scribbled planar cell polarity	protein_coding	3520.31962418121	3136.4314086257	3263.03193407866	3304.57237586227	3278.00924501746	3163.68202078247	4150.86365884675	3627.71195319872	4091.8519533757	4049.97861939021	3684.85268542324	3378.62898678499	3057.62607113205	3002.92593074728	3419.11486414965	3252.36370580639	3503.5332291665	3577.85149558045
105785	Kdelr3	KDEL (Lys-Asp-Glu-Leu) endoplasmic reticulum protein retention receptor 3	protein_coding	246.443618832239	218.82079595063	219.388517624394	335.418410213174	340.912961481816	307.552368708112	197.300355952465	203.741891145341	195.292934138386	241.047381220201	252.586790986038	252.219227069265	242.384299901584	268.857004818971	238.308064955499	213.971296434631	220.877207482727	217.409614689084
105787	Prkaa1	protein kinase, AMP-activated, alpha 1 catalytic subunit	protein_coding	2187.18711713612	2155.51059919184	2116.45393472945	1997.41124024051	2048.39155488647	2278.09148678256	2475.06999722496	2532.4840496663	2664.35360145941	2696.47844309423	2705.59312652353	2562.84298860858	1974.91332293353	2022.63192856118	2076.10754893434	2408.7054512927	2275.03523707209	2314.15811020015
105827	Amigo2	adhesion molecule with Ig like domain 2	protein_coding	165.712088525126	160.971620009659	147.913525457171	94.9093893850782	152.48813376822	129.232102812203	111.663605709267	134.598715417284	143.21481836815	107.132169431201	64.1181854041482	107.170074505622	173.535841174675	210.949342242577	200.94620731417	158.950105922869	108.335011289147	170.373880741926
105833	Ccdc65	coiled-coil domain containing 65	protein_coding	0	0	3.97083289817908	6.47109473080079	2.91378599557108	2.00359849321246	2.51872794832934	5.53145405824456	5.5797981182396	2.86961168119287	7.77190126110887	6.4671596684427	16.0332027172254	0	11.1075792987732	16.3025749664481	12.6215547132987	8.36190825727244
105835	Sgsm3	small G protein signaling modulator 3	protein_coding	786.070163516625	741.978560982022	774.31241514492	991.156009600987	1008.16995446759	853.532958108507	919.335701140208	840.781016853172	796.981164555223	989.059492784476	789.819465660189	928.499352397844	689.427716840694	624.575503502532	757.334952189085	796.788351485149	741.516339406299	828.874156002131
105837	Mtbp	Mdm2, transformed 3T3 cell double minute p53 binding protein	protein_coding	1147.23753594318	979.663218652534	1071.13217428381	859.577083408038	992.629762491214	890.599530232937	1043.59294659112	909.002283571522	1097.36029658712	824.535089729418	812.163681785877	735.408442297198	885.598667733805	858.274284614407	1045.12223402094	822.261124870224	1000.25821102892	936.533724814514
105841	Dennd3	DENN/MADD domain containing 3	protein_coding	521.568176063058	491.717995498255	558.894730418705	553.278599483467	605.096225080261	674.210892965992	642.275626823981	558.6768598827	583.088903356038	704.011399119318	632.438465122735	653.183126512712	991.229179753172	1047.50825339084	882.547664284347	1184.99341787369	1043.38185629936	1133.03856886042
105844	Card10	caspase recruitment domain family, member 10	protein_coding	585.303594726568	487.945223154279	657.172844648638	525.237188983331	587.613509106834	601.079547963737	926.052309002419	813.12374656195	886.257934447056	911.579977392269	843.251286830313	906.326233534612	912.006295738646	810.707276069512	970.398518738281	1062.72410562533	983.429471411191	1024.33376151587
105847	Lmf2	lipase maturation factor 2	protein_coding	3167.65030757645	2557.93964921599	2705.1299118845	2761.000418475	2591.32701206121	2520.52690446127	2659.77671343578	2957.48410314142	2726.66134711308	2304.29817999788	2462.72121211387	2342.95955988153	2466.28382973791	2257.36477507621	2375.00241006497	2021.51929583956	2261.36188613268	1930.55556889778
105853	Mal2	mal, T cell differentiation protein 2	protein_coding	12096.9824623342	13061.3378548462	11117.3394066769	12209.8772412326	11650.2876722917	11409.4916195983	10777.6368909012	10884.9796776156	10974.5329322242	12349.8521386271	13536.7090215364	13132.0296467492	14945.7743211689	16948.3319576267	16133.2540415	15067.6549127396	15998.8723953322	14894.6490832665
105855	Nckap1l	NCK associated protein 1 like	protein_coding	4.24902791090067	11.3183170319291	3.97083289817908	9.70664209620118	11.6551439822843	12.0215909592747	1.67915196555289	6.45336306795198	3.71986541215973	1.91307445412858	8.74338891874748	5.54327971580802	11.3175548592179	12.4087848377987	0	9.17019841862703	4.2071849044329	4.18095412863622
105859	Csdc2	cold shock domain containing C2, RNA binding	protein_coding	3.18677093317551	11.3183170319291	5.95624934726862	3.23554736540039	4.85630999261846	6.01079547963737	5.87703187943512	13.8286351456114	5.5797981182396	5.73922336238574	3.88595063055444	3.69551981053868	10.3744252876165	5.17032701574944	13.1271391712775	5.09455467701502	9.46616603497403	11.4976238537496
105886298	Cmc4	C-x(9)-C motif containing 4	protein_coding	205.015596700958	210.017660481352	254.133305483461	171.484010366221	190.367351710644	142.255493018084	153.64240484809	178.850347883241	134.84512119079	132.002137334872	110.749592970801	182.00435066903	200.886598751119	216.119669258327	222.151585975465	131.439510666988	119.904769776338	153.650064227381
105886299	Gm44805	predicted gene 44805	protein_coding	39.3035081758312	91.8041270367586	136.001026762633	16.177736827002	51.4768859217557	122.21950808596	0	77.4403568154238	45.5683512989567	21.0438189954144	67.032648377064	7.39103962107737	124.493103451397	1.03406540314989	0	0	0	0
105887	Ugt3a1	UDP glycosyltransferases 3 family, polypeptide A1	protein_coding	44.6147930644571	18.8638617198819	7.94166579635816	28.0414105001368	20.3965019689975	11.0197917126685	14.2727917071996	11.9848171261965	4.64983176519966	2.86961168119287	4.85743828819305	8.31491957371204	11.3175548592179	13.4428502409485	7.06845955376479	5.09455467701502	7.36257358275758	6.27143119295433
105940408	Gm20498	predicted gene 20498	protein_coding	413.217964335091	394.883505336195	481.463488904213	486.410620598526	486.60226126037	297.53437624205	118.380213571479	154.880713630848	116.245794129992	117.654078928908	161.266951168009	172.765551142683	241.441170329983	305.049293929217	439.254272269669	223.141494853258	245.068520683217	228.907238542833
105943584	Gm45927	predicted gene, 45927	protein_coding	2128.76298336124	1018.64853287362	1176.35924608555	1355.69434610277	501.171191238225	840.509567902626	1606.10885505134	1841.97420139544	1453.53740980142	1715.07124812627	1234.76081285867	740.027842060371	1523.15425813642	1881.9990337328	1958.9730763291	1807.54799940493	1610.30002217169	1110.04332115292
105980076	Gm45929	predicted gene, 45929	protein_coding	5.31128488862584	0	10.9197904699925	12.9421894616016	6.79883398966585	4.00719698642491	2.51872794832934	0	6.50976447127953	2.86961168119287	0	0	18.8625914320299	16.5450464503982	15.1466990437817	8.15128748322403	10.5179622610823	2.09047706431811
105988	Espl1	extra spindle pole bodies 1, separase	protein_coding	890.171347333691	754.554468795277	947.04364621571	1005.17671485106	853.739296702326	1013.8208375655	1507.8784650665	1188.34071351287	1467.48690509701	1337.23904343588	1271.67734384894	1185.33797923028	1208.14898122152	1022.69068371524	1283.43029897644	1331.71659257173	1309.48630150474	1185.30049546837
106021	Topors	topoisomerase I binding, arginine/serine-rich	protein_coding	2199.93420086882	2168.08650700509	2111.49039360673	2070.75031385625	2024.11000492338	2048.67945930974	2015.82193464625	2273.42761793851	2366.76436848663	2430.56109397036	2249.96541509102	2301.38496201296	1857.96525605495	1899.57814558634	1867.08310213016	2019.48147396875	1854.3167466288	2014.1746514705
106025	Sharpin	SHANK-associated RH domain interacting protein	protein_coding	1900.37773315033	1886.38617198819	1775.95501371059	2237.92026106861	1869.67934715811	1793.22065142515	1460.86221003102	1596.74640481326	1371.7003707339	1592.63448306204	1704.96083915576	1711.94955223205	1777.79924246882	1860.28366026665	1506.59166488815	1703.61908399382	1754.39610514852	1581.44589915665
106039	Gga1	golgi associated, gamma adaptin ear containing, ARF binding protein 1	protein_coding	2768.24168395179	3035.82414611966	3163.76111162418	3685.28844919105	3481.00300270891	3347.01128291141	3469.96753681505	3097.61427261695	3099.5778546821	3499.96971382824	3365.23324606014	3487.64682119588	3196.26611815747	3161.13793742921	3034.3887084376	3485.69431001368	3376.2658858074	3550.67529374431
106042	Prickle1	prickle planar cell polarity protein 1	protein_coding	30.8054523540299	37.7277234397638	23.8249973890745	26.96289471167	34.9654319468529	33.0593751380055	40.2996471732694	48.8611775144936	60.4478129475956	46.8703241261502	34.0020680173513	42.4984778211949	57.5309038676913	53.7714009637942	75.7334952189085	35.6618827391051	26.2949056527056	34.4928715612488
106052	Fbxo4	F-box protein 4	protein_coding	672.408666900032	660.235160195867	680.005133813167	695.642683561085	735.245332882435	713.281063583635	785.843119878753	765.184478057163	733.743452548507	831.230850318868	860.738064667808	877.685955002937	777.138766999633	750.731482686819	760.364291997841	738.710428167178	780.432799772303	817.376532148382
106064	AW549877	expressed sequence AW549877	protein_coding	2159.56843571527	2210.84459357016	2130.35184987308	1888.48114560536	1868.70808515958	2124.81620205181	2318.06928844577	2259.5989827929	2490.44989344094	2810.30637311488	2215.96334707367	2365.13267874476	2185.23121740067	2181.87800064626	2388.12954923625	2242.62296882201	2162.49304087851	2324.61049552174
106068	Slc45a4	solute carrier family 45, member 4	protein_coding	861.490408935112	962.056947713978	923.218648826636	904.874746523644	890.647252646226	961.727276741979	1267.75973399243	1310.03270279425	1207.09632624583	1052.19094977072	1153.15584961703	1140.99174150382	746.958620708385	764.174332927767	840.136906961758	796.788351485149	735.20556204965	838.281302791563
106073	Mfsd5	major facilitator superfamily domain containing 5	protein_coding	2607.84088031529	2569.25796624792	2485.7413942601	2545.29726078164	2535.96507814536	2401.31279411513	2239.98872204756	2341.64888465686	2279.34753130088	2287.08050991072	2548.21212598607	2580.39670770864	1623.12599272617	1681.39034552172	1451.05376839429	1690.37324183358	1561.91739577071	1636.84354136108
106143	Cggbp1	CGG triplet repeat binding protein 1	protein_coding	4997.91908019692	5213.97137937536	4871.21925784119	4983.82145850507	5047.64860632763	5030.03401720987	4491.73150785398	4404.88124838208	4648.90179884662	4772.16422582374	4858.40977585068	4550.10876672575	3924.36214743382	4262.41759178384	4516.7456548557	4197.91305386038	4120.93761389203	4299.0660827702
106200	Txndc11	thioredoxin domain containing 11	protein_coding	2466.56070227784	2222.16291060209	2263.37475196208	2525.88397658924	2458.26411826347	2416.33978281422	2227.39508230591	2135.1412664824	2290.50712753735	2013.51086297033	2300.48277328823	2036.23141560681	1905.12173463502	1950.24735034069	1848.90706327762	2002.1599880669	1944.77122207411	1797.81027531358
106205	Zc3h7a	zinc finger CCCH type containing 7 A	protein_coding	1554.08195841192	1817.21867901529	1510.90191775714	1415.01271446844	1380.16329990217	1515.72226011522	2420.49755834449	2266.05234586085	2415.12261884471	3088.65870619059	2307.2831868917	2469.53111339248	2050.36368866165	1810.64852091545	2307.34715433608	1934.9118663303	2295.01936536815	1838.57457806778
106248	Qtrt2	queuine tRNA-ribosyltransferase accessory subunit 2	protein_coding	1035.70055328204	1008.58780662302	1143.59987467557	798.101683465431	855.681820699373	882.585136260087	1354.23606021841	1269.46870636713	1362.4007072035	1445.32775009414	1074.4653493483	1221.36929738303	687.541457697491	707.300735754524	908.801942626902	860.979740415538	845.644165791013	804.833669762473
106264	0610012G03Rik	RIKEN cDNA 0610012G03 gene	protein_coding	2621.65022102572	3364.05534004561	2843.11635509622	3272.21690220827	3321.71603495103	2975.3437624205	2051.92370190563	1885.30392485169	1766.93607077587	2259.34093032585	2318.94103878336	2554.52806903486	2498.35023517236	2568.61846142432	1958.9730763291	2504.48307922058	2051.00264091104	2574.42250470775
106298	Rrn3	RRN3 RNA polymerase I transcription factor homolog (yeast)	protein_coding	3345.04722285656	3146.4921348763	3071.43924674152	3086.71218659198	3082.7855833142	2953.30417899516	3532.93573552328	3436.87678818928	3544.10177143518	3165.18168435574	3536.21507380454	3559.70945750139	2660.56852148782	2709.25135625271	2704.19066928316	2681.77358198071	2607.40284452229	2725.98209187082
106326	Osbpl11	oxysterol binding protein-like 11	protein_coding	713.836689031313	755.812059576602	807.071786554898	742.018862465157	748.843000861767	781.403412352858	769.891176206001	669.305941047591	785.821568318743	739.403276520697	758.731860615754	727.093522723486	667.735736693859	737.28863244587	770.462091360362	841.620432642881	719.428618658026	838.281302791563
106338	Nsun3	NOL1/NOP2/Sun domain family member 3	protein_coding	555.560399350263	616.219482849476	475.507239556945	381.794589117247	467.177021289896	485.872634604021	522.216261286949	527.331953552648	528.220888526682	477.312076305081	535.289699358874	469.331015938413	462.133490084733	568.735971732439	483.684589464762	498.247447412069	483.826264009784	540.388321126232
106344	Rfc4	replication factor C (activator 1) 4	protein_coding	2484.61907089917	2829.57925798229	3112.14028394785	3055.43522872644	2794.32076975266	2654.76800350651	1692.58518127731	1765.45575358972	1559.55357404797	1433.84930336937	1362.02569600933	1548.42280061571	1709.89391331351	1694.83319576267	1699.45963271231	1539.57442339394	1547.1922486052	1650.43164227915
106347	Ildr1	immunoglobulin-like domain containing receptor 1	protein_coding	518.381405129882	479.142087685001	501.317653395109	636.324315195411	899.388610632939	836.502370916201	1240.05372656081	1351.51860823109	1234.99531683703	1687.33166854141	1888.57200644946	1727.65551142683	968.594070034736	843.797368970309	1033.00487478591	1247.14698493328	1164.33842230181	1400.61963309313
106369	Ypel1	yippee like 1	protein_coding	54.1751058639836	55.3339943783203	57.5770770235967	58.2398525772071	66.0458158996111	71.1277465090422	57.9307428115747	36.876360388297	47.4282840050366	33.4788029472502	21.3727284680494	27.7163985790401	17.9194618604284	29.9878966913468	19.1858187887901	37.6997046099111	21.0359245221645	26.1309633039764
106389	Eaf2	ELL associated factor 2	protein_coding	26.5564244431292	10.0607262506037	23.8249973890745	15.0992210385352	21.3677639675212	21.0377841787308	15.112367689976	8.29718108736683	14.8794616486389	12.4349839518358	10.6863642340247	22.1731188632321	10.3744252876165	16.5450464503982	20.1955987250423	17.3214859018511	24.1913132004892	14.6333394502268
106393	Srl	sarcalumenin	protein_coding	1223.72003833939	1107.93747834773	1333.20714556363	1306.08261983329	1227.67516613395	1327.38400175325	1220.74347895695	1205.85698469731	1349.38117826094	1212.88920391752	1256.13354132672	1097.56938372999	1079.88335948371	974.089609767195	1194.56966458625	1171.74757571345	1186.42614305008	1232.33622941553
106407	Slc51a	solute carrier family 51, alpha subunit	protein_coding	395.159595713763	520.642583468741	423.886411880617	757.118083503692	887.733466650655	810.455590504439	285.455834143991	328.199607455844	299.449165678858	427.572140497738	473.114489270003	489.656374896376	312.175888200095	350.548171667812	202.965767186675	428.961503804665	424.925675347723	422.276366992258
106489	Sft2d1	SFT2 domain containing 1	protein_coding	1508.40490836974	1741.76323213576	1723.34147780972	1379.42169344903	1799.7484832644	1759.15947704054	1668.2374777768	1330.31470100782	1355.89094273222	1759.07196057123	1481.51867789888	1708.25403242151	1343.01650996053	1406.32894828385	1255.15646076138	1628.219674774	1402.04436940226	1537.54588080597
106504	Stk38	serine/threonine kinase 38	protein_coding	4377.56100520542	4443.06823042285	4146.5422539235	4323.76979596339	4248.29998154263	4564.19736753798	4401.8968776969	4367.08297898408	4462.90852823864	4432.59351021592	4020.9874149662	3969.91215647118	3957.37168243988	3902.56283148768	3689.73588706522	3872.88046546682	4274.49986290383	3882.01590843873
106512	Gpsm3	G-protein signalling modulator 3 (AGS3-like, C. elegans)	protein_coding	19.120625599053	6.2879539066273	8.93437402090293	11.8636736731348	14.5689299778554	12.0215909592747	13.4332157244231	5.53145405824456	7.43973082431946	12.4349839518358	3.88595063055444	13.8581992895201	19.8057210036314	14.4769156440984	15.1466990437817	13.245842160239	23.139516974381	17.7690550467039
106522	Pkdcc	protein kinase domain containing, cytoplasmic	protein_coding	4833.26924864952	4682.01047887469	5095.5713165883	4977.35036377427	5754.72734125288	5453.79509852431	4649.57179261596	4232.48426356679	4136.49033832162	4555.98681250722	4007.38658775926	4427.23273302534	3787.60835955161	3803.29255278529	4011.85568672965	4344.63622855841	4343.91841382697	4232.17081671202
106529	Tecr	trans-2,3-enoyl-CoA reductase	protein_coding	21738.0267921679	21616.7279402033	20209.5540352824	23831.9633777508	21389.1317314888	19935.805007464	13350.937278111	13970.6091331063	12785.177421593	12671.2486469207	14953.1380263735	14512.3062959854	17003.6830464034	17305.0845217134	15135.5914644829	14316.7175533476	15648.6242520382	13289.1626978702
106564	Ppcs	phosphopantothenoylcysteine synthetase	protein_coding	1909.93804594985	2173.1168701304	2101.56331136128	2528.04100816617	2264.01171855873	2184.92415684818	1793.33429921049	1805.09784100714	1502.82562651253	1841.33416209876	1942.97531527722	1985.41801821191	1494.86037098837	1661.74310286187	1364.2126938766	1675.08957780254	1600.83385613672	1610.7125780571
106565	Dlk2	delta like non-canonical Notch ligand 2	protein_coding	59.4863907526095	41.5004957837402	71.4749921672234	25.8843789232032	48.5630999261846	29.0521781515806	89.8346301570797	94.9566279998649	101.366332481353	34.4353401743145	43.7169445937374	22.1731188632321	31.1232758628494	41.3626161259955	67.6552557288916	30.5673280620901	26.2949056527056	20.9047706431811
106572	Rab31	RAB31, member RAS oncogene family	protein_coding	310.179037495749	435.126410338609	367.302043081565	431.406315386719	439.981685331233	439.789869260134	973.0685640379	950.488189008356	881.608102681856	928.797647479426	1026.86245412401	953.44411111898	905.404388737436	1103.34778516093	901.733483073137	952.681724601809	963.445343115135	982.524220229512
106581	Fam234a	family with sequence similarity 234, member A	protein_coding	19146.1197665184	19663.6894568049	16949.5002258774	22581.9635789178	21579.4990831994	20691.161639405	16202.9768916026	17088.5054039368	16489.2334057511	16710.7053568132	19328.7184363778	18703.9496410889	29455.8227802579	30898.9083115218	21260.9165577882	30534.7229121572	28191.2942483788	29209.1907811848
106582	Nrm	nurim (nuclear envelope membrane protein)	protein_coding	1708.10922018207	1501.5633929026	1646.90294451977	1668.46392475814	1641.43277750504	1739.12349210841	756.457960481577	917.299464658889	674.225605953951	597.835766915181	731.530206201873	660.57416613379	1398.66115468502	1247.08287619877	1355.12467445034	1118.7642070725	1259.00008265155	1038.9671009661
106583	Scaf8	SR-related CTD-associated factor 8	protein_coding	2080.96141936361	1654.98946822431	2101.56331136128	1864.75379825909	1878.42070514482	1894.40237533238	2720.22618419568	2850.54265801536	2906.14485324979	2723.26148545203	2596.786508868	2554.52806903486	2104.12207424294	2368.00977321324	2643.60387310803	2397.49743100327	2419.13132004892	2555.60821112889
106585	Ankrd12	ankyrin repeat domain 12	protein_coding	579.992309837942	609.931528942849	598.603059400496	548.9645363296	550.705553162934	524.942805221664	620.446651271793	636.117216698124	715.144125487708	743.229425428954	681.012848004665	601.445849165171	598.88727796695	544.952467459991	783.58923053164	711.199832911297	711.01424884916	621.916926634638
106618	Wdr90	WD repeat domain 90	protein_coding	301.680981673948	270.382017984974	329.579130548864	266.393399751299	158.315705759362	250.449811651557	466.804246423704	414.859054368342	411.04512804365	304.178838206444	241.900426752014	296.565464795729	653.588793119837	549.088729072591	698.767715886462	539.003884828189	494.344226270866	567.564522962367
106628	Trip10	thyroid hormone receptor interactor 10	protein_coding	2414.51011036931	2261.14822482318	2328.89349478203	2672.56212382073	2474.77557223837	2463.42434740472	2465.83466141442	2415.40160543346	2258.888271534	2499.43177431899	2618.15923733605	2635.82950486672	3143.45086214779	2785.7721960858	2777.90460462956	2753.09734745892	2762.0168897602	2606.82489920468
106633	Ift140	intraflagellar transport 140	protein_coding	1011.26864279436	1043.80034850013	1058.22696736472	1149.69783050561	1153.85925424615	1006.80824283926	1088.09047367827	1241.8114360759	1175.47747024248	989.059492784476	965.658731692777	930.347112303113	1034.61314004684	902.739096949852	949.193140076986	1036.23242130485	1037.07107894271	937.578963346673
106639	Vmac	vimentin-type intermediate filament associated coiled-coil protein	protein_coding	542.813315617561	460.278225965119	601.581184074131	662.208694118614	610.923797071403	513.923013508995	466.804246423704	508.893773358499	476.142772756446	556.704666151417	530.432261070681	540.469772291282	689.427716840694	665.938119628528	670.493877671403	611.346561241802	689.978324326996	569.655000026685
106648	Cyp4f15	cytochrome P450, family 4, subfamily f, polypeptide 15	protein_coding	135.968893148822	121.98630578857	116.146862271738	150.992210385352	81.5860078759902	86.1547352081357	78.9201423809859	106.941445126061	58.5878802415158	52.609547488536	57.3177718006779	72.986516258139	144.298824455029	114.781259749638	62.606356047631	75.3994092198223	100.97243770639	72.1214587189748
106672	AI413582	expressed sequence AI413582	protein_coding	387.723796869687	481.657269247652	466.572865536042	617.989546791475	554.590601157028	521.937407481845	303.086929782297	280.260338951057	278.98990591198	336.70110392663	316.704976390187	362.160941432791	429.123955078681	414.660226663105	343.325178325718	422.848038192247	422.822082895507	404.507311945555
106707	Rpusd1	RNA pseudouridylate synthase domain containing 1	protein_coding	710.649918098138	662.750341758518	601.581184074131	663.287209907081	638.119133030066	609.093941936587	562.515908460218	575.271222057434	512.411460525003	473.485927396824	524.603335124849	451.777296838354	490.427377232778	486.010739480447	494.792168763535	551.230816053025	472.256505522593	528.890697272482
106722	Mpig6b	megakaryocyte and platelet inhibitory receptor G6b	protein_coding	11.6848267549769	2.51518156265092	0	8.62812630773439	1.94252399704739	11.0197917126685	5.87703187943512	11.0629081164891	7.43973082431946	14.3480584059644	10.6863642340247	17.5537191000587	36.7820532924583	27.919765885047	30.2933980875634	28.5295061912841	21.0359245221645	28.2214403682945
106757	Catsperd	cation channel sperm associated auxiliary subunit delta	protein_coding	27.6186814208544	42.7580865650657	36.7302043081565	47.4546946925391	44.6780519320899	38.0683713710367	45.3371030699281	26.7353612815153	43.7084185928768	69.8272175756932	38.8595063055444	72.0626363055043	95.2560867317511	67.2142512047427	69.6748156013958	77.4372310906283	94.6616603497403	85.7095596370426
106759	Ticam1	toll-like receptor adaptor molecule 1	protein_coding	2380.5178870821	2261.14822482318	2099.57789491219	2560.39648182018	2638.91884998887	2576.62766227122	2115.73147659664	2259.5989827929	2179.8411315256	2218.20982956209	2651.18981769576	2354.96999926578	3383.94890290617	3640.94428449076	2928.36181513113	3087.3001342711	3078.60755381878	2953.84409188149
106763	Ttbk1	tau tubulin kinase 1	protein_coding	11.6848267549769	7.54554468795277	2.97812467363431	6.47109473080079	3.88504799409477	0	8.39575982776445	7.37527207765941	7.43973082431946	2.86961168119287	9.71487657638609	3.69551981053868	5.65877742960897	5.17032701574944	9.08801942626902	6.11346561241802	4.2071849044329	4.18095412863622
106766	Stap2	signal transducing adaptor family member 2	protein_coding	1683.67730969439	2058.67610902978	1627.04878002888	2512.94178712764	2256.24162257054	2238.01951691831	2004.06787088738	1766.37766259943	1746.47681100899	2490.82293927541	2394.71707607917	2400.24011694487	2802.03795722804	2967.76770704018	2187.18334192208	3172.88865284495	3367.85151599854	3232.92277996796
106794	Dhx57	DEAH (Asp-Glu-Ala-Asp/His) box polypeptide 57	protein_coding	735.081828585817	700.478065198282	697.873881854973	750.646988772892	633.262823037448	692.243279404904	991.539235658982	980.911186328701	1009.01349304833	1099.06127389687	1039.49179367331	979.312749792751	1018.57993732962	1023.72474911839	1145.0904477099	1148.31262419919	1168.54560720624	1045.23853215906
106795	Tcf19	transcription factor 19	protein_coding	1292.76674189153	1228.66619335498	1305.41131527637	1261.86347250615	1242.2440961118	1255.2544559976	1089.76962564383	1116.43181075569	946.705747394652	827.404701410611	845.19426214559	861.056115855513	1209.09211079312	1048.54231879399	1195.5794445225	1070.87539310856	1168.54560720624	1072.41473399519
106821	Oard1	O-acyl-ADP-ribose deacylase 1	protein_coding	2458.06264645604	2452.30202358465	2717.04241057904	2724.33088166713	2550.53400812322	2605.6798404228	2053.60285387119	1930.47746632735	1867.37243690419	1927.42251253455	1867.19927798141	1922.59418143275	2404.03727801221	2397.99766990459	2226.56475943591	2330.24930926667	2346.55738044745	2202.31758725913
106840	Unc119b	unc-119 lipid binding chaperone B	protein_coding	1863.19873892995	2234.73881841534	2330.87891123112	2255.17651368407	2126.09251476836	2065.71004650204	2470.0325413283	2314.91352337535	2347.23507507279	2366.47309975705	2299.51128563059	2329.10136059201	2004.15033965318	1986.43963945094	2275.03419637601	2251.79316724064	1898.49218812535	2349.69622029356
106861	Abhd3	abhydrolase domain containing 3	protein_coding	592.739393570644	679.099021915749	572.792645562332	553.278599483467	564.303221142265	571.02557056555	454.210606682057	427.765780504246	489.162301699005	390.267188642231	454.656223774869	442.538497312007	532.868207954845	772.446856152966	422.088013353383	558.363192600846	447.013396095996	517.393073418733
106869	Tnfaip8	tumor necrosis factor, alpha-induced protein 8	protein_coding	442.961159711395	618.734664412127	503.303069844198	417.385610136651	439.981685331233	486.874433850627	602.815555633488	612.147582445731	543.100350175321	422.789454362416	505.173581972077	493.351894706914	654.531922691438	624.575503502532	801.765269384178	477.869228704009	500.655003627515	520.52878901521
106877	Afap1l1	actin filament associated protein 1-like 1	protein_coding	1589.13643867685	1455.03253399356	1793.8237617524	1641.50103004647	1539.45026766005	1547.77983600662	2025.89684643956	2081.67054391937	1992.91789456458	1848.02992268821	1851.65547545919	1869.93302413257	2395.5491118678	2478.65477135028	2873.83369857351	2302.73871401079	2328.67684460361	2235.76522028822
106878	Smim3	small integral membrane protein 3	protein_coding	1053.75892190337	1006.07262506037	1200.18424347463	1389.12833554524	1344.22660595679	1402.51894524872	1544.81980830866	1560.79195343467	1535.37444886893	2228.7317390598	2160.58855058827	2187.7477278389	1638.2160658718	1657.60684124927	1769.1344483137	2235.49059227419	1986.84307111844	2278.62000010674
106894	Hmgxb3	HMG box domain containing 3	protein_coding	2035.28436932142	2088.85828778159	2096.59977023855	2065.35773491392	1931.84011506362	2100.77302013326	3108.94986422118	2917.842015724	3120.03711444897	2807.43676143369	3130.1332329116	2807.67117605676	2483.26016202674	2574.82285384322	2762.75790558578	2608.41199463169	2709.42707845479	2690.44398177741
106931	Kctd1	potassium channel tetramerisation domain containing 1	protein_coding	71.1712175075863	61.6219482849476	48.6427030026937	56.0828210002735	70.9021258922296	59.1061555497675	83.9575982776445	81.1279928542535	59.5178465945557	44.9572496720216	74.8045496381729	62.8238367791576	26.4076280048419	27.919765885047	34.3325178325718	38.7186155453141	21.0359245221645	47.0357339471575
106947	Slc39a3	solute carrier family 39 (zinc transporter), member 3	protein_coding	930.537112487248	926.844405836865	1040.35821932292	997.627104331788	1023.71014644397	1019.83163304514	1023.44312300449	1004.88082058109	991.344132340569	991.929104465669	990.917410791381	993.170949082271	1035.55626961844	950.306105494747	997.662577017088	1102.46163210605	897.182180870316	1057.78139454496
106952	Arap3	ArfGAP with RhoGAP domain, ankyrin repeat and PH domain 3	protein_coding	24.4319104876789	16.348680157231	8.93437402090293	10.785157884668	19.4252399704739	19.0341856855183	10.9144877760938	13.8286351456114	13.0195289425591	3.82614890825716	5.82892594583165	12.9343193368854	9.43129571601496	10.3406540314989	10.0977993625211	8.15128748322403	2.10359245221645	0
106957	Slc39a6	solute carrier family 39 (metal ion transporter), member 6	protein_coding	634.167415701926	658.977569414542	543.011398825989	539.257894233399	543.906719173268	642.153317074593	789.201423809859	755.043478950382	885.327968094016	668.619521717939	613.980199627601	673.508485470675	429.123955078681	434.307469322953	488.733489146023	471.755763091591	412.304120634424	483.945440389643
107022	Gramd3	GRAM domain containing 3	protein_coding	6079.29668352114	5735.87155362543	5349.70462207176	6331.96619408857	6452.09345619289	6351.40722348349	3512.78591193665	3786.2803028684	4114.17114584866	4626.77056730997	4804.00646702292	4314.51937880391	6789.58978595917	8142.23098440222	4823.71875547634	7325.9696255476	7397.28285821915	7077.31010124897
107029	Me2	malic enzyme 2, NAD(+)-dependent, mitochondrial	protein_coding	10292.2078571792	8897.45477787764	9365.20939035536	10946.935252938	12146.6025535373	11592.8208817273	6858.49620330078	7292.30026678574	7323.48503018947	6693.8475149959	7925.39631101577	7512.99177482514	7872.30253415769	7894.05528764625	6414.12215507342	9796.82864389988	9491.40914440063	9738.48740412592
107035	Fbxo38	F-box protein 38	protein_coding	1982.17152043516	2032.26670262194	2052.92060835858	1993.09717708664	1902.70225510791	2100.77302013326	2141.75833206271	2225.48834943373	2394.66335907783	2322.4723873121	2410.26087860139	2380.83863793955	2591.72006276091	2757.85243020075	2748.62098647825	2624.71456959814	2733.61839165528	2725.98209187082
107045	Lars	leucyl-tRNA synthetase	protein_coding	6031.49511952351	6241.42304771826	5981.06705288224	6264.01969941516	6797.86272766733	5983.746899979	5150.79865433349	4981.99628845893	5094.35568195275	4901.29675147742	4940.98622674997	5138.62029655404	4891.06995832536	5387.48075041092	5728.48157835824	5728.31727883569	5156.95689660863	5852.29054155855
107047	Psmg2	proteasome (prosome, macropain) assembly chaperone 2	protein_coding	2993.44016322953	3267.22084988355	3238.21422846504	3291.63018640067	3428.55485478864	3168.6910170155	2211.44313863316	2032.80936640487	1953.8593077369	1891.0740979061	1738.96290717311	2042.69857527526	1779.68550161202	1775.49029720836	1674.215134306	1784.11304789066	1714.42784855641	1763.31740375233
107071	Wdr74	WD repeat domain 74	protein_coding	4098.1874200637	4338.68819557284	4169.37454308803	4405.73699588687	4291.03550947767	3762.75797025299	3831.8247853917	3774.2954857422	3274.4115290536	3544.92696350026	3152.47744903729	3525.5258992539	2527.58725189201	2404.20206232349	2364.90461070245	2551.35298224912	2123.57658051251	2257.71522946356
107094	Rrp12	ribosomal RNA processing 12 homolog	protein_coding	2372.0198312603	2437.21093420874	2508.57368342463	2374.89176620389	1794.89217327178	2319.16525589342	3431.34704160733	3362.20215840298	3195.36438904521	3011.17919079839	2915.43446057347	2805.8234161515	1550.50501571286	1262.59385724601	1531.83616329446	1660.8248247069	1558.76200709239	1785.26741292767
107141	Cyp2c50	cytochrome P450, family 2, subfamily c, polypeptide 50	protein_coding	732.957314630366	627.537799881405	483.448905353303	907.031778100577	637.147871031542	460.827653438865	183.867140228042	322.668153397599	244.581150849502	141.567509605515	292.417784949221	291.022185079921	483.825470231567	442.579992548152	283.748162086844	237.4062479489	369.180475363987	126.473862391246
107146	Glyat	glycine-N-acyltransferase	protein_coding	144.466948970623	130.789441257848	101.256238903567	187.661747193223	162.200753753457	88.1583337013481	40.2996471732694	77.4403568154238	56.7279475354359	26.7830423578001	71.8900866652571	65.5954766370616	95.2560867317511	98.2362132992394	44.430317195093	23.4349515142691	70.4703471492511	45.9904954149984
107173	Gpr137	G protein-coupled receptor 137	protein_coding	629.918387791025	692.932520510329	649.23117885228	855.263020254171	753.699310854386	661.187502760111	764.014144326565	625.976217591342	652.836379834033	858.970429903733	712.1004530491	802.851678839529	906.347518309037	920.3182088034	752.286052507824	912.944198121091	796.209743163927	933.398009218037
107182	Btaf1	B-TFIID TATA-box binding protein associated factor 1	protein_coding	3093.29231913569	2573.03073859189	2838.1528139735	2447.15232403116	2476.71809623542	2708.86516282324	3471.6466887806	3712.5275820918	3952.35700041971	3416.75097507365	3517.7568083094	3124.56199981046	2172.97053296985	2205.66150491871	2572.91927757038	2258.92554378846	2383.37024836124	2430.1795872698
107197	Uqcc3	ubiquinol-cytochrome c reductase complex assembly factor 3	protein_coding	1418.1130652631	1515.39689149718	1477.14983812262	1787.10066148948	1689.99587743123	1548.78163525323	1062.90319419498	965.238733163675	909.507093273054	1048.36480086246	1103.60997907746	1140.99174150382	1003.48986418399	951.340170897897	864.371625431809	1026.04331195082	847.74775824323	1002.38375234053
107221	Ffar4	free fatty acid receptor 4	protein_coding	205.015596700958	226.366340638583	232.293724543476	259.922305020498	339.941699483292	338.608145352905	271.183042436792	252.603068659835	210.172395787025	349.136087878466	341.96365548879	334.444542853751	267.848798334825	209.915276839427	203.975547122927	291.408527525259	313.435275380251	317.752513776353
107227	Macrod1	mono-ADP ribosylhydrolase 1	protein_coding	3226.07444135134	3630.66458568661	3151.84861292964	3538.61030195956	3363.48030088755	2888.18722796576	1727.84737255392	1756.23666349265	1672.0795027658	1637.59173273407	1892.45795708001	1978.02697859083	2258.79532398558	2397.99766990459	1861.02442251264	1968.5359271986	1834.33261833275	1908.60555972244
107239	Carns1	carnosine synthase 1	protein_coding	15.9338546658775	35.2125418771129	13.8979151436268	4.31406315386719	15.5401919763791	11.0197917126685	16.7915196555289	17.5162711844411	24.1791251790383	17.2176700871572	3.88595063055444	24.9447587211361	25.4644984332404	12.4087848377987	19.1858187887901	23.4349515142691	15.7769433916234	27.1762018361354
107242	AI837181	expressed sequence AI837181	protein_coding	1319.32316633466	1436.16867227368	1259.74673694731	1647.97212477727	1434.55397181949	1417.54593394781	1013.36821121117	1024.24090978495	965.30507445545	1014.88599791521	1023.94799115109	1156.69770069861	1078.94022991211	1158.15325152787	1055.22003338346	1176.84213039047	1176.9599770151	1071.36949546303
107250	Kazald1	Kazal-type serine peptidase inhibitor domain 1	protein_coding	35.0544802649306	28.9245879704856	14.8906233681715	50.6902420579395	25.252811961616	34.0611743846118	40.2996471732694	30.4229973203451	29.7589232972779	38.2614890825716	43.7169445937374	34.1835582474828	39.6114420072628	38.2604199165459	49.4792168763535	62.1535670595832	62.0559773403853	36.5833486255669
107260	Otub1	OTU domain, ubiquitin aldehyde binding 1	protein_coding	6681.59638989131	6797.27817306412	6278.87952024567	7501.07730878658	7062.04599126577	6062.8890404609	4861.9845162584	5297.28916977887	4913.94220946301	4981.64587855082	5760.92180979695	5762.23926458244	5454.11831257145	5581.8850462031	5104.43757775443	5043.60913024487	5155.90510038252	4723.43292682677
107271	Yars	tyrosyl-tRNA synthetase	protein_coding	5075.46383957086	5640.29465424469	5003.24945170564	5594.26139477728	6059.70360878932	5404.7069354406	3600.94139012817	3406.45379086894	3288.3610243492	3320.14071514015	3704.28243857602	3402.64986555349	3553.71222579444	3714.3629281144	3797.7823402442	3876.95610920843	3778.05204418075	3630.1134221884
107272	Psat1	phosphoserine aminotransferase 1	protein_coding	11297.1029581072	10680.7185057971	11107.4123244314	10273.9414009347	12237.9011813985	10139.2101749016	6053.34283581817	5543.43887537075	5982.47354910589	5450.34911981233	5974.64909447745	5886.03917823549	5998.30407538551	6022.39690794495	7110.87031108738	6073.72808593731	5708.09811908934	5561.71422961833
107303348	Gm45935	predicted gene, 45935	protein_coding	124.284066393845	173.547527822914	205.490602480767	230.802378731895	190.367351710644	79.1421404818921	209.893995694111	252.603068659835	63.2377120067154	338.614178380759	313.790513417271	279.935625648305	14.1469435740224	15.5109810472483	68.6650356651437	247.59535730293	146.199675429043	149.469110098745
107305	Vps37c	vacuolar protein sorting 37C	protein_coding	1175.91847434176	1150.6955649128	1250.81236292641	1356.77286189123	1318.97379399517	1471.64309326455	1255.16609425079	1286.06306854186	1289.86333166639	1280.80334703908	1279.44924511005	1321.14833226758	1254.36233022999	1219.16311031372	1137.01220821988	1481.49650007597	1326.31504112247	1404.80058722177
107321	Lpxn	leupaxin	protein_coding	13.8093407104272	31.4397695331365	33.7520796345222	53.9257894233399	35.9366939453766	39.0701706176429	42.8183751215987	41.4859054368342	34.4087550624775	34.4353401743145	16.5152901798564	30.4880384369441	33.9526645776538	31.0219620944966	41.4009773863366	41.7753483515232	36.8128679137879	25.0857247718173
107328	Trpt1	tRNA phosphotransferase 1	protein_coding	271.937786297643	363.443735803058	271.009345300722	299.82738919377	302.062481540868	266.478599597257	230.043819280746	211.117163223001	205.522564021825	232.438546176623	211.784309365217	231.893868111302	297.085815054471	294.708639897718	228.210265592978	259.822288527766	256.638279170407	194.414366981584
107338	Gbf1	golgi-specific brefeldin A-resistance factor 1	protein_coding	3040.17947024943	2610.75846203166	2826.24031527896	3168.67938651545	3265.38283903665	3196.74139592048	3898.99086401381	4196.5298121882	4294.58461833841	3884.49767910808	4687.42794810629	4031.8121132977	3297.18098231883	3660.5915271506	3537.25911669115	3706.79798299613	4009.44721392456	4077.47551395248
107351	Kank1	KN motif and ankyrin repeat domains 1	protein_coding	1209.91069762897	1080.27048115857	1264.71027807004	1188.52439889041	1271.38195606751	1318.3678085338	1179.60425580091	1136.71380896926	1220.11585518839	1173.67117760788	1206.58767078715	1213.97825776196	1401.49054339982	1328.77404304761	1523.75792380444	1452.96699388468	1559.8138033185	1760.18168815585
107358	Tm9sf3	transmembrane 9 superfamily member 3	protein_coding	21806.0112387423	22172.5830655492	22263.4673518656	21852.8869059143	22170.0263783018	22225.9180852058	21403.3105289199	23122.3998724719	22740.4672308855	22580.0177820796	22889.2207016233	22777.3363522552	19610.4931823099	20502.4147482528	20388.4666928664	20439.3533641843	20640.4491411478	21194.3017165892
107368	Pdzd8	PDZ domain containing 8	protein_coding	3551.12507653524	3728.75666662999	3455.61732964034	3346.63449161247	3345.0263229156	3390.08865051548	3667.26789276751	3780.74884881015	4156.9495980885	3793.62664253698	3760.62872271906	3689.97653082288	3037.82035012842	3080.48083598352	3231.29579600676	3270.70410264364	3218.49645189117	3310.27043134773
107371	Exoc6	exocyst complex component 6	protein_coding	1878.0703366181	1626.06488025382	1954.64249412865	1993.09717708664	1938.63894905329	2145.85398623054	1864.69825774649	1963.66619067682	2013.37715433145	1840.37762487169	2209.1629334702	1905.04046233269	2213.52510454871	2167.40108500217	2304.31781452732	2125.44821125067	2415.97593137059	2305.79620194288
107373	Fam111a	family with sequence similarity 111, member A	protein_coding	1306.57608260196	1248.78764585618	1309.38214817455	1452.76076706478	1210.19245016052	1443.59271435958	1755.55337998555	1950.75946454091	1965.01890397338	2031.68507028455	2181.96127905632	2037.15529555945	2179.57243997106	1999.88248969188	2376.01219000122	2020.50038490416	2296.07116159426	2178.27710101947
107375	Slc25a45	solute carrier family 25, member 45	protein_coding	350.544802649306	291.761061267507	286.892676893438	396.893810155782	400.159943391761	374.67291823073	177.15053236583	185.303710951193	255.740747085982	236.26469508488	246.757865040207	195.86254995855	773.366248713227	904.807227756152	305.96332068439	532.890419215771	581.643313037849	551.885944979981
107392	Brms1	breast cancer metastasis-suppressor 1	protein_coding	1823.89523075411	1866.26471948698	1760.07168211788	1890.6381771823	1679.31199544746	1798.22964765818	1657.3229900007	1666.81148955103	1612.56165617124	1626.11328600929	1696.21745023701	1699.01523289516	1339.24399167412	1332.91030466021	1287.46941872144	1344.96243473197	1365.23150148848	1265.78386244462
107435	Hat1	histone aminotransferase 1	protein_coding	5535.42111092585	5285.65405391091	5669.35667037518	4667.8163324843	4846.59737263323	5117.19055166462	4288.55412002208	4422.39751956652	4270.40549315937	3499.96971382824	3710.11136452185	3539.38409854342	5094.78594579128	5041.06884035571	5215.51337074216	4462.82989706516	4588.98693451019	4584.41620204962
107448	Unc5a	unc-5 netrin receptor A	protein_coding	155.089518747875	135.81980438315	160.818732376253	133.735957769883	169.970849741646	153.275284730753	177.15053236583	176.084620854118	148.794616486389	161.654791373865	164.181414140925	199.558069769089	190.512173463502	181.99551095438	254.464543935532	194.611988661974	239.809539552675	267.581064232718
107449	Unc5b	unc-5 netrin receptor B	protein_coding	1141.92625105456	1216.09028554172	1356.03943472816	1473.25256704565	1821.11624723192	1612.89678703603	746.38304868826	707.104210445596	709.564327369469	1080.88706658265	944.286003224728	922.032192729401	1143.07304078101	1353.5916127232	1203.65768401252	1608.86036700134	1507.22399201309	1690.15070650119
107476	Acaca	acetyl-Coenzyme A carboxylase alpha	protein_coding	4063.13293979877	3555.20913880708	3671.03501436656	4750.86204819625	4513.4545071396	4429.95626849274	3840.22054521946	3863.72065968382	3957.93679853795	3455.96900138328	3864.57790208639	3466.39758228528	3675.37594053103	3358.64442943084	3632.17843069885	3795.44323437619	3915.83734980092	3599.80150475579
107477	Guca1b	guanylate cyclase activator 1B	protein_coding	65.8599326189605	113.183170319291	99.270822454477	80.8886841350099	50.505623923232	72.1295457556485	120.059365537032	105.097627106647	102.296298834393	132.002137334872	83.5479385569204	100.702914837179	14.1469435740224	29.9878966913468	39.3814175138324	28.5295061912841	26.2949056527056	29.2666789004536
107503	Atf5	activating transcription factor 5	protein_coding	8768.93135112127	11055.4805586321	9835.75308878958	11563.846283941	13046.9624261688	10815.4246663608	3108.1102882384	2275.27143595793	2239.35897812016	3778.32204690395	3305.97249894419	4031.8121132977	2194.66251311668	2690.63817899601	2468.91194413642	2911.02854244638	2689.44295015873	3132.57988088069
107508	Eprs	glutamyl-prolyl-tRNA synthetase	protein_coding	11638.0874479569	11182.497227546	11407.210208244	10964.1915055535	12588.5267628656	11141.0094215079	12667.522428131	12846.802050273	12547.1060352148	10336.3412756567	11507.2713047293	10621.8478154408	10779.0278738335	11345.7656033606	11601.3616876005	10714.867396698	11200.5780118265	10781.6354592207
107513	Ssr1	signal sequence receptor, alpha	protein_coding	21578.6882455091	22332.2970947775	20710.8716886775	22148.4002319542	22882.9326852182	21657.8979123801	16117.3401413594	17032.2689543447	16799.8421676664	16569.1378472076	17735.4786778504	18048.9187546709	14945.7743211689	16238.9630910658	16388.7283653718	15143.0543219594	15021.7537012777	16458.3259273765
107515	Lgr4	leucine-rich repeat-containing G protein-coupled receptor 4	protein_coding	5210.37047574195	5701.91660252964	5470.81502546623	5314.92580556438	5295.32041595117	5476.83648119625	6526.02411412131	6972.39784041726	7391.37257396139	7302.20519140879	7265.75619147916	7611.84692975705	5454.11831257145	5841.43546239372	6291.93878278692	6693.22593466233	6113.03966614101	6882.89573426738
107526	Gimap4	GTPase, IMAP family member 4	protein_coding	27.6186814208544	20.1214525012074	5.95624934726862	32.3554736540039	22.3390259660449	2.00359849321246	8.39575982776445	12.906726135904	4.64983176519966	5.73922336238574	4.85743828819305	7.39103962107737	7.54503657281197	14.4769156440984	7.06845955376479	4.07564374161201	10.5179622610823	3.13571559647717
107528	Magee1	MAGE family member E1	protein_coding	26.5564244431292	36.4701326584384	42.6864536554251	29.1199262886035	43.7067899335662	75.1349434954672	66.3265026393392	67.2993577086421	83.696971773594	62.1749197591789	78.6905002687273	91.4641153108324	60.3602925824957	50.6692047543445	49.4792168763535	60.1157451887772	64.1595697926017	62.7143119295433
107566	Arl2bp	ADP-ribosylation factor-like 2 binding protein	protein_coding	3340.79819494566	3377.88883864019	3280.90068212046	3512.72592303636	3799.57693822469	3642.54206066025	2739.53643179954	2736.22594081164	2540.6680765051	2967.17847835343	2966.92330642831	3054.34712341022	2945.39365211147	2977.07429566853	3184.84591893916	3201.41815903624	3177.47639907295	3409.56809190284
107568	Wwp1	WW domain containing E3 ubiquitin protein ligase 1	protein_coding	3017.8720737172	3177.93190440944	3025.77466841246	2230.37065054934	2345.59772643472	2510.50891199521	2909.13078032038	3051.51882213158	3231.63307681377	2693.60883141304	2858.11668877279	2942.55764914143	2669.99981720383	3013.26658477877	3361.55740778328	2783.66467552101	2714.68605958533	2685.21778911661
107569	Nt5c3	5'-nucleotidase, cytosolic III	protein_coding	2814.9809909717	2503.86324561899	2733.9184503963	3023.07975507244	2862.30910964932	2710.86876131645	3072.00852097901	3100.37999964607	2992.6317240825	3722.84288773422	3461.41052416636	3780.51676618107	2633.21776391138	2693.74037520546	2678.94617087686	2866.19646128865	2588.47051245234	2879.6321560982
107581	Col16a1	collagen, type XVI, alpha 1	protein_coding	16.9961116436027	20.1214525012074	21.8395809399849	12.9421894616016	14.5689299778554	21.0377841787308	23.5081275177405	15.6724531650262	32.5488223563977	9.5653722706429	8.74338891874748	9.23879952634671	7.54503657281197	14.4769156440984	17.1662589162859	5.09455467701502	9.46616603497403	8.36190825727244
107586	Ovol2	ovo like zinc finger 2	protein_coding	121.097295460669	176.062709385565	125.081236292641	199.525420866358	165.114539749028	199.358050074639	128.455125364796	149.349259572603	106.016164246552	161.654791373865	129.207858465935	167.222271426875	155.616379314247	142.701025634685	204.985327059179	179.328324630929	158.821230142342	193.369128449425
107587	Osr2	odd-skipped related 2	protein_coding	1745.28821440245	1441.19903539898	1216.06757506734	2333.90816624215	2644.74642198001	2320.16705514003	900.865029519126	1014.09991067817	967.16500716153	1430.02315446111	1702.04637618284	1618.63767701594	1137.4142633514	1050.61044960029	1064.30805280973	1979.74394748804	2251.89572009771	1914.87699091539
107589	Mylk	myosin, light polypeptide kinase	protein_coding	2360.33500450532	2278.75449576174	2026.11748629588	2010.35342970211	2111.52358479051	2384.28220692282	1787.45726733105	2089.04581599703	2392.80342637175	2327.25507344742	2708.50758949644	2380.83863793955	2766.19903350719	2955.35892220238	1987.24691454416	3214.66400119648	3175.37280662073	3178.57037629569
107605	Rdh1	retinol dehydrogenase 1 (all trans)	protein_coding	3.18677093317551	5.03036312530184	3.97083289817908	12.9421894616016	13.5976679793317	14.0251894524872	5.87703187943512	8.29718108736683	6.50976447127953	9.5653722706429	9.71487657638609	7.39103962107737	22.6351097184359	33.0900929007964	32.3129579600676	26.4916843204781	28.3984981049221	32.4023944969307
107607	Nod1	nucleotide-binding oligomerization domain containing 1	protein_coding	110.474725683418	95.576899380735	128.059360966275	160.698852481553	176.769683731312	205.368845554277	105.786573829832	101.409991067817	117.175760483032	136.784823470194	135.036784411767	148.744672374182	201.82972832272	227.494388692975	218.112466230456	223.141494853258	283.984981049221	239.359623864424
107650	Pi4kb	phosphatidylinositol 4-kinase beta	protein_coding	675.595437833207	1051.34589318809	738.574919061309	870.362241292706	862.480654689039	779.399813859646	1039.39506667724	968.004460192797	1030.40271916825	1039.75596581888	1060.86452214136	1033.8216669982	1016.69367818641	1080.59834629163	1047.14179389344	1163.59628823023	1148.56147891018	1116.31475234587
107652	Uap1	UDP-N-acetylglucosamine pyrophosphorylase 1	protein_coding	3704.09008132766	3449.57151317574	3614.45064556751	4101.59554353923	4117.17961174193	4023.22577437061	3190.38873455049	3107.75527172373	2922.88424760451	3563.10117081448	3504.15598110246	3477.4841417169	3245.30885588075	3379.32573749383	3255.53051447681	3871.86155453141	3521.41376501034	3625.93246805976
107684	Coro2a	coronin, actin binding protein 2A	protein_coding	5514.17597137135	4939.81658904641	4744.15260509946	6077.43646801041	7299.03391890555	6555.77426979116	6419.3979643087	5910.35866123431	6467.91598539273	8557.18203331714	9302.96580954732	8541.27016210753	7368.67134292249	8187.72986214081	7111.88009102363	11222.2850425287	10573.707461066	10600.8091931571
107686	Snrpd2	small nuclear ribonucleoprotein D2	protein_coding	4843.89181842677	6880.2791646316	5968.16184596316	6569.23966755127	6405.47288026375	5798.41403935685	3860.3703688061	3356.67070434474	2946.13340643051	3859.62771120441	3229.22497399074	3844.26448291287	3532.9633752192	3550.98059441672	3070.74078614268	3459.2026256932	2827.22825577891	3249.6465964825
107701	Sf3b4	splicing factor 3b, subunit 4	protein_coding	6430.90374314817	5578.67270595974	6218.32431854844	5792.70829985517	5789.69277319973	6027.82606682968	5876.19230345234	6557.53878604892	6327.4910660837	5031.38581435817	6070.82637258367	5828.75862117214	4120.53309832694	3967.70895188612	4605.60628924589	4207.083252279	4114.62683653538	4008.48977082998
107702	Rnh1	ribonuclease/angiogenin inhibitor 1	protein_coding	4395.61937382675	5422.73144907539	4970.49008029566	6075.27943643347	5634.29085343594	5302.52341228677	4697.42762363421	4411.33461145003	3784.96305687253	4710.94584329163	4467.87173747996	4842.05483175831	5384.32672427294	5890.03653634176	4928.73586884656	5584.65083694386	5030.74134947564	5777.0333672431
107723	Slc12a6	solute carrier family 12, member 6	protein_coding	1152.54882083181	1217.34787632305	1013.55509726021	845.55637815797	1034.39402842773	1002.80104585283	1132.58800076542	1068.49254225091	1123.39935447224	1333.41289452762	1158.01328790522	986.703789413828	1315.66575238409	1380.4773132051	1437.92662922301	1459.0804594971	1605.04104104115	1591.89828447824
107732	Mrpl10	mitochondrial ribosomal protein L10	protein_coding	4242.65436903432	4848.01246200965	4423.50784857149	5038.82576371688	4864.08008860665	4324.76734759909	4260.84811259046	4133.8399995281	3925.38797618156	3905.5414981035	3905.38038370721	4295.11789979858	4018.67510459397	3989.42432535227	3501.91681892233	3811.74580934264	3720.20325174479	3675.05867907124
107733	Mrpl41	mitochondrial ribosomal protein L41	protein_coding	2063.96530772	2388.16489373705	2133.32997454671	2418.03239774256	2092.09834482003	2116.80180807896	1528.02828865313	1762.6900265606	1459.11720791965	1653.85286559416	1545.63686330303	1518.8586421314	1442.04511497869	1472.50913408544	1253.13690088887	1339.86788005495	1267.41445246041	1434.06726612222
107734	Mrpl30	mitochondrial ribosomal protein L30	protein_coding	9202.33219803314	10272.0015018664	9584.59790797975	10558.66956909	10380.8482402212	9098.34075767777	5761.17039381197	6325.21771560265	5745.33212908071	5996.53187646604	6520.62515807034	6887.52504689147	6335.94446201885	7176.41389786022	5959.72118375997	6266.30225272847	5659.71549268836	5872.15007366957
107746	Rapgef1	Rap guanine nucleotide exchange factor (GEF) 1	protein_coding	2677.94984084515	2933.9592928323	2663.43616645362	2963.76138670676	2890.47570760651	2625.71582535493	2876.3873169921	2840.40165890858	2918.23441583931	2687.86960805066	2533.63981112149	2549.90866927169	2255.02280569918	2164.29888879272	2262.91683714099	2361.83554826416	2252.94751632382	2278.62000010674
107747	Aldh1l1	aldehyde dehydrogenase 1 family, member L1	protein_coding	4099.24967704143	4438.03786729755	3705.77980222563	4415.44363798307	4951.49366847378	4557.18477281173	4445.55482880128	4583.73159626532	4233.20683903777	4994.08086250266	5561.76683998104	5183.89041423314	7962.84297303143	8255.97817874871	6441.38621335223	8560.88967925604	7852.71062412401	7888.41520220439
107753	Lgals2	lectin, galactose-binding, soluble 2	protein_coding	98794.1479563516	108927.483115286	97737.0882475553	129960.073994461	115286.856700765	98436.793971528	53019.2233123325	52074.9523223337	46470.4186614054	66189.5065011677	72591.5007540721	75626.0412828163	71874.9615221784	71755.866455377	57390.8426768888	70497.4287095984	71603.1316847697	66064.3014251131
107766	Haao	3-hydroxyanthranilate 3,4-dioxygenase	protein_coding	157.214032703325	171.032346260263	111.183321149014	197.368389289424	167.057063746075	104.187121647048	54.572438880469	97.7223550289871	45.5683512989567	44.0007124449574	72.8615743228957	103.474554695083	115.061807735383	125.121913781136	69.6748156013958	63.1724779949862	86.2472905408745	45.9904954149984
107767	Scamp1	secretory carrier membrane protein 1	protein_coding	3024.24561558356	3016.96028439978	2926.50384595798	3535.37475459416	3839.39868016416	4404.91128732759	2909.13078032038	2538.93741273425	2841.047208537	3883.54114188102	3732.45558064754	4073.38671116626	5464.49273785907	5761.81242635118	4689.41802395481	7330.04526928921	6692.57938672664	7611.42699118224
107770	Tm6sf2	transmembrane 6 superfamily member 2	protein_coding	3893.17182336274	3599.22481615347	3128.02361554057	5052.84646896695	5193.33790610618	4649.35030349951	2792.42971871446	2634.81594974382	2669.93339957765	3723.79942496128	4719.48704080836	4293.27013989331	7818.5441485764	8586.87910775667	5296.29576564233	8801.35266001115	8787.75746913422	8186.30818386972
107771	Bmyc	brain expressed myelocytomatosis oncogene	protein_coding	1361.81344544367	1372.03154242608	1354.05401827907	1118.42087264007	1113.06625030815	1013.8208375655	1023.44312300449	881.345013280299	928.106420333853	645.662628268396	705.30003944563	761.277080970969	811.091431577286	832.42264953566	751.276272571572	638.857156497683	563.762777194009	592.650247734185
107815	Scml2	Scm polycomb group protein like 2	protein_coding	16.9961116436027	13.8334985945801	24.8177056136192	6.47109473080079	5.82757199114216	10.0179924660623	16.7915196555289	20.2819982135634	14.8794616486389	7.65229781651432	13.6008272069405	0	18.8625914320299	15.5109810472483	32.3129579600676	16.3025749664481	7.36257358275758	21.9500091753402
107817	Jmjd6	jumonji domain containing 6	protein_coding	4787.59219860734	4710.93506684518	4866.25571671846	4952.54450063954	4996.17172040588	4360.83212047691	3804.11877796007	3519.84859906295	3452.03510248423	3719.97327605303	3721.76921641351	3433.13790399044	2774.6871996516	2852.98644729054	2789.01218392834	2832.57240042035	2769.37946334296	2584.87489002934
107823	Nsd2	nuclear receptor binding SET domain protein 2	protein_coding	4156.61155383859	3913.62251148483	4249.78390927616	4106.98812248157	3724.78976433836	4095.35532012626	4882.97391582781	5075.10909843938	5138.06410054563	4599.03098772511	4259.00189108766	4086.32103050315	3980.00679215831	3863.26834616798	4474.33489753311	3986.99849023195	4008.39541769845	4016.85167908725
107829	Thoc5	THO complex 5	protein_coding	2939.26505736554	2762.92694657204	2832.19656462623	3204.27040753486	3180.88304516509	3084.53988030058	3015.75693013299	3199.94617269448	3133.98660974457	2905.96009582131	3096.13116489425	3027.55460478382	2287.08921113363	2235.64940161006	2176.0757626233	2248.73643443443	2295.01936536815	2290.11762396049
107869	Cth	cystathionase (cystathionine gamma-lyase)	protein_coding	10043.6397243915	8804.39306005955	9209.35419910183	8795.29625494674	11157.8578390402	11205.1245732907	5624.31950861941	4722.93985673114	4887.90315157789	6116.09902984907	6405.01812681135	6307.3284366369	5751.20412762592	6905.48876223495	5621.44490511551	7643.86983739333	6310.77735664935	7484.953128791
107885	Mthfs	5, 10-methenyltetrahydrofolate synthetase	protein_coding	203.953339723232	236.427066889187	295.827050914341	285.806683943702	251.556857617636	253.455209391376	195.621203986912	136.442533436699	152.514481898549	237.221232311944	172.924803059672	217.111788869148	320.664054344509	314.355882557566	235.278725146742	318.91912278114	234.550558422134	312.526321115558
107895	Mgat5	mannoside acetylglucosaminyltransferase 5	protein_coding	1046.32312305929	604.901165817547	977.817601176598	298.748873405303	905.216182624082	1195.14650120123	3679.86153250916	3383.40606562625	3974.67619289267	3695.10330814935	4058.87543361411	3276.07831204254	3205.69741387348	3347.26970999619	3892.7016542519	4165.30790392748	3970.53075355855	4711.93530297302
107932	Chd4	chromodomain helicase DNA binding protein 4	protein_coding	13797.6558836722	10326.0779054634	11810.2497474091	10723.6824847254	11755.1839681323	12338.1595212023	18208.7239144555	17789.1562513145	19323.7708498168	16490.7017945884	17441.1179175859	15702.2636749789	16625.4880881912	16258.6103337257	18026.5914219727	17230.8028286002	17192.6611119651	17088.6047622684
107934	Celsr3	cadherin, EGF LAG seven-pass G-type receptor 3	protein_coding	31.8677093317551	55.3339943783203	62.5406181463205	43.1406315386719	50.505623923232	27.0485796583682	80.5992943465388	66.3774486989347	97.646467069193	64.0879942133075	65.0896730617868	47.1178775843682	67.9053291553077	57.9076625763937	72.7041554101521	49.9266358347472	62.0559773403853	71.0762201868158
107939	Pom121	nuclear pore membrane protein 121	protein_coding	4389.2458319604	3454.60187630104	4250.7766175007	3790.9829964608	4011.31205390285	3967.12501656067	5309.47851507824	5395.93343381756	6055.94089099604	4754.94655573659	4928.35688720066	4962.15922560082	3617.84503666334	3518.92456691907	4287.52560932647	4076.66265254742	3976.8415309152	3903.96591761407
107951	Cdk9	cyclin-dependent kinase 9 (CDC2-related kinase)	protein_coding	3727.45973483762	3870.86442491977	4102.86309204353	4108.06663827003	3849.11130014939	4118.39670279821	4279.31878421154	3807.48421009167	3844.48090346708	3945.7160616402	4085.10560037035	4146.3732274244	3655.5702195274	3419.65428821668	3636.21755044386	3679.28738774025	3292.12218771875	3618.61579833465
107971	Frs3	fibroblast growth factor receptor substrate 3	protein_coding	210.326881589583	119.471124225919	118.132278720828	113.244157789014	117.522701821367	171.307671169665	179.669260314159	139.208260465821	187.853203314066	193.220519866987	144.751660988153	175.537191000587	205.602246609126	187.16583797013	229.22004552923	191.555255855765	166.1838037251	147.378633034427
107975	Pacs1	phosphofurin acidic cluster sorting protein 1	protein_coding	1001.70832999483	892.889454741077	897.408234988472	912.424357042911	837.227842727423	938.685894070036	827.821919017575	894.251739416203	836.0397513829	711.663696935832	681.984335662304	649.487606702174	972.366588321142	917.216012593951	1176.39362573371	937.398060570764	1048.6408374299	1005.51946793701
107976	Babam2	BRISC and BRCA1 A complex member 2	protein_coding	2902.08606314516	2647.2285946901	2548.28201240642	3073.76999713037	2929.32618754746	2913.23220913091	2288.68412904859	2428.30833156936	2310.96638730423	2005.85856515382	2537.52576175205	2391.92519737116	3739.50875139993	4093.86493107041	3653.38380936014	3641.58768313034	3604.50566687289	3541.26814695488
107986	Ddb2	damage specific DNA binding protein 2	protein_coding	546.000086550737	562.143079252481	533.084316580541	437.87741011752	442.895471326804	494.888827823477	579.307428115747	544.848224737089	525.430989467562	547.139293880774	442.998371883206	485.036975133202	679.996421124678	656.631531000179	820.951088172968	663.311018947355	708.910656396944	602.057394523616
107995	Cdc20	cell division cycle 20	protein_coding	4645.24976359216	4318.56674307163	4959.57028982567	6156.16812056848	5620.69318545661	5319.55399947907	6380.77746910099	5769.30658274907	5769.51125425974	6318.8849219867	6437.07721951342	6204.77776189445	5385.26985384454	5333.70934944712	5065.0561602406	4880.58338058039	4820.382104254	4931.43539472642
107999	Gtpbp6	GTP binding protein 6 (putative)	protein_coding	787.13242049435	1021.16371443627	967.890518931151	1001.94116748566	891.61851464475	813.460988244258	1033.5180347978	814.045655571657	827.67005420554	1054.10402422485	777.190126110887	961.759030692692	753.560527709595	672.142512047427	717.953534675252	793.73161867894	746.77532053684	805.878908294632
108000	Cenpf	centromere protein F	protein_coding	2184.00034620295	1787.03650026348	2272.30912598298	2416.95388195409	2561.21789010698	2455.40995343187	2894.01841263041	2785.08711832613	3095.85798926994	3208.22585957363	3129.16174525396	3221.5693948371	2952.93868868428	2931.57541792993	3143.44494155283	2502.44525734978	2899.80219538038	2728.07256893514
108011	Ap4e1	adaptor-related protein complex AP-4, epsilon 1	protein_coding	788.194677472075	757.069650357927	819.97699347398	765.746209811427	771.182026827812	768.380022146977	1014.20778719395	916.377555649181	922.526622215613	1078.01745490146	933.599638990703	1014.42018799287	895.02996344982	837.592976551409	967.369178929524	889.509246606822	902.441162000857	936.533724814514
108012	Ap1s2	adaptor-related protein complex 1, sigma 2 subunit	protein_coding	183.770457146454	150.910893759055	173.723939295335	167.169947212354	173.855897735741	152.273485484147	277.899650299003	262.744067766616	245.511117202542	257.308514080294	311.847538101994	257.762506785073	156.559508885848	147.871352650434	197.916867505414	141.628620021018	147.251471655152	158.876256888176
108013	Celf4	CUGBP, Elav-like family member 4	protein_coding	15.9338546658775	18.8638617198819	31.7666631854326	12.9421894616016	11.6551439822843	4.00719698642491	54.572438880469	47.9392685047861	37.1986541215973	26.7830423578001	20.4012408104108	54.5089172054456	43.3839602936688	35.1582237070962	52.5085566851099	20.3782187080601	24.1913132004892	28.2214403682945
108014	Srsf9	serine and arginine-rich splicing factor 9	protein_coding	2886.15220847928	3040.85450924496	3078.38820431333	2896.89340782182	3261.49779104256	2819.06307994993	2751.29049555841	2419.08924147229	2321.19601718767	2472.64873196119	2440.37699598819	2689.41454211953	2266.34036055839	2302.8636528148	2288.16133554729	2153.97771744195	1899.54398435146	2197.09139459833
108015	Chrnb4	cholinergic receptor, nicotinic, beta polypeptide 4	protein_coding	7.43579884407618	5.03036312530184	5.95624934726862	17.2562526154688	20.3965019689975	21.0377841787308	12.5936397416467	17.5162711844411	11.1595962364792	10.5219094977072	16.5152901798564	15.7059591947894	14.1469435740224	20.6813080629978	23.2249385337986	34.6429718037021	21.0359245221645	35.5381100934079
108030	Lin7a	lin-7 homolog A (C. elegans)	protein_coding	33.9922232872054	13.8334985945801	15.8833315927163	35.5910210194043	25.252811961616	17.0305871923059	14.2727917071996	25.8134522718079	10.2296298834393	14.3480584059644	18.4582654951336	24.9447587211361	12.2606844308194	11.3747194346488	12.1173592350254	10.18910935403	10.5179622610823	18.814293578863
108037	Shmt2	serine hydroxymethyltransferase 2 (mitochondrial)	protein_coding	15361.2981548837	13615.9353894108	13810.5568198668	10436.7972849932	10732.4450836868	9521.1000397456	9446.90895820056	9278.09227369553	9300.59349675237	5701.91841053023	6576.97144221338	6262.98219891043	9194.57019354298	8818.50975806225	9073.88250716149	5677.37173206554	6179.30282838582	5708.0476241206
108052	Slc14a1	solute carrier family 14 (urea transporter), member 1	protein_coding	224.136222300011	139.592576727126	263.067679504364	77.6531367696095	84.4997938715613	71.1277465090422	138.530037158113	121.69198928138	170.183842606308	30.6091912660573	35.9450433326285	36.9551981053868	20.7488505752329	20.6813080629978	35.342297768824	16.3025749664481	7.36257358275758	0
108058	Camk2d	calcium/calmodulin-dependent protein kinase II, delta	protein_coding	3182.52190526461	2799.39707923048	3011.87675326883	3222.60517593879	3284.80807900713	3510.30456010823	4081.1788522763	4241.70335366387	4500.10718236024	5081.12575016551	5263.52012908598	5155.25013570146	4869.37797817852	5359.56098452587	5556.81898919538	6294.83175891976	6354.9527981459	6431.35268837467
108062	Cstf2	cleavage stimulation factor, 3' pre-RNA subunit 2	protein_coding	5226.30433040783	4848.01246200965	4655.80157311497	4126.40140667397	4432.83976126213	4724.48524699497	4994.63752153707	5361.82280045839	5705.34357589999	5057.2123194889	5270.32054268945	4795.86083412658	3686.69349539025	3716.4310589207	4030.03172558218	3598.79342384341	3907.42297999206	3822.43731210567
108067	Eif2b3	eukaryotic translation initiation factor 2B, subunit 3	protein_coding	1840.89134239772	1736.73286901046	1606.20190731344	1713.76158787374	1500.59978771911	1544.7744382668	1715.25373281228	1782.05011576445	1663.70980558844	1556.2860684336	1622.38438825648	1604.77947772642	1036.49939919004	1026.82694532784	1169.32516617995	1090.23470088121	1094.91987137866	1054.64567894849
108068	Grm2	glutamate receptor, metabotropic 2	protein_coding	10.6225697772517	5.03036312530184	1.98541644908954	22.6488315578028	36.9079559439003	41.0737691108554	3.35830393110578	0	3.71986541215973	10.5219094977072	5.82892594583165	8.31491957371204	1.88625914320299	4.13626161259955	0	4.07564374161201	9.46616603497403	12.5428623859087
108075	Ltbp4	latent transforming growth factor beta binding protein 4	protein_coding	107.287954750242	96.8344901620605	81.4020744126711	104.616031481279	134.03415579627	110.197917126685	86.4763262259739	83.8937198833758	94.8565680100732	99.4798716146862	70.9185990076185	101.626794789814	52.8152560096838	61.0098587858434	86.8410745176817	60.1157451887772	46.2790339487619	73.1666972511339
108077	Skiv2l	superkiller viralicidic activity 2-like (S. cerevisiae)	protein_coding	2289.16378699774	2320.25499154548	2320.95182898567	2542.06171341624	2530.13750615422	2502.49451802236	3543.85022329938	3128.0372699373	3350.66877000288	3144.13786536032	3011.61173867969	2735.60853975126	3029.332183984	2821.96448519604	2821.3251418884	3153.5293450723	2990.25667082568	3077.18223867626
108079	Prkaa2	protein kinase, AMP-activated, alpha 2 catalytic subunit	protein_coding	1927.99641457118	1893.93171667614	1922.87583094322	1706.21197735447	2037.70767290271	1894.40237533238	2150.15409189048	2003.30827809424	2487.65999438182	2667.78232628231	2969.83776940123	2729.14138008282	2944.45052253987	3201.46648815205	3322.17599026945	3249.30697300018	3087.02192362764	3381.34665153454
108083	Pip4k2b	phosphatidylinositol-5-phosphate 4-kinase, type II, beta	protein_coding	759.513739073496	643.886480038636	775.305123369465	744.175894042091	648.803015013827	692.243279404904	1036.87633872891	1094.30599452271	1148.50844600432	920.188812435847	900.569058630991	878.609834955572	822.408986436504	649.39307317813	954.242039758247	810.034193645388	755.189690345706	864.412266095539
108086	Rnf216	ring finger protein 216	protein_coding	1461.66560134983	1614.74656322189	1512.88733420623	1330.88848296803	1362.68058392874	1537.76184354056	2002.38871892182	1848.42756446339	2145.43237646313	2107.25151122263	1749.64927140713	1810.80470716395	1715.55269074312	1614.17609431698	1814.57454544505	1898.2310726558	1900.59578057756	2076.88896340004
108089	Rnf144a	ring finger protein 144A	protein_coding	15.9338546658775	12.5759078132546	5.95624934726862	0	17.4827159734265	4.00719698642491	5.03745589665867	11.0629081164891	7.43973082431946	10.5219094977072	3.88595063055444	11.086559431616	9.43129571601496	13.4428502409485	6.05867961751268	4.07564374161201	8.4143698088658	4.18095412863622
108097	Prkab2	protein kinase, AMP-activated, beta 2 non-catalytic subunit	protein_coding	256.003931631766	275.412381110276	245.198931462558	248.058631347364	248.643071622065	272.489395076894	453.371030699281	338.340606562625	391.515834629812	457.224794536731	403.167377920023	363.084821385426	330.095350060524	326.764667395365	360.491437242004	417.753483515232	398.630769695017	361.652532127033
108098	Med21	mediator complex subunit 21	protein_coding	1811.14814702141	1946.75052949181	1998.32165600862	1831.31980881662	1693.88092542532	1875.36818964686	1403.77104320222	1254.71816221181	1325.2020530819	1417.58817050928	1420.31495546765	1409.84080772051	1101.57533963055	1225.36750273262	1156.19802700867	1222.6931224836	1045.48544875158	1138.26476152121
108099	Prkag2	protein kinase, AMP-activated, gamma 2 non-catalytic subunit	protein_coding	3400.28458569827	3180.44708597209	3239.20693668958	3570.96577561357	3814.14586820254	3913.02785724393	3927.53644742821	3827.76620830523	3850.99066793836	4680.33665202557	4540.73331180286	4435.54765259905	5860.60715793169	6268.50447389462	5230.66006978595	6944.89693570687	6381.2477037986	6724.0194773792
108100	Baiap2	brain-specific angiogenesis inhibitor 1-associated protein 2	protein_coding	1134.49045221048	1151.95315569412	1073.1175907329	1283.43378827549	1046.04917241002	1025.84242852478	1609.46715898245	1758.08048151206	1628.37108417292	1426.19700555286	1438.77322096278	1370.11396975722	1217.58027693753	1131.26755104598	1343.00731521531	1030.11895569244	1191.68512418062	1027.46947711235
108101	Fermt3	fermitin family member 3	protein_coding	32.9299663094802	15.0910893759055	22.8322891645297	8.62812630773439	25.252811961616	23.0413826719433	23.5081275177405	40.5639964271267	13.0195289425591	16.2611328600929	34.9735556749899	15.7059591947894	34.8957941492553	46.532943141745	29.2836181513113	10.18910935403	16.8287396177316	30.3119174326126
108105	B3gnt5	UDP-GlcNAc:betaGal beta-1,3-N-acetylglucosaminyltransferase 5	protein_coding	18.0583686213279	6.2879539066273	22.8322891645297	20.4917999808692	29.1378599557108	29.0521781515806	24.3477035005169	25.8134522718079	25.1090915320782	32.5222657201859	18.4582654951336	13.8581992895201	24.5213688616389	20.6813080629978	38.3716375775803	23.4349515142691	21.0359245221645	16.7238165145449
108112	Eif4ebp3	eukaryotic translation initiation factor 4E binding protein 3	protein_coding	1317.19865237921	1724.15696119721	1529.76337402349	1862.59676668216	1679.31199544746	1229.20767558584	883.233933880821	888.720285357959	745.833015138026	952.711078156033	839.365336199758	1009.8007882297	912.949425310248	774.514986959266	786.618570340396	735.653695360969	733.101969597433	659.545513792364
108114	Slc22a7	solute carrier family 22 (organic anion transporter), member 7	protein_coding	12.747083732702	5.03036312530184	7.94166579635816	19.4132841924024	0	3.00539773981869	0	2.76572702912228	11.1595962364792	0	8.74338891874748	5.54327971580802	4.71564785800748	0	10.0977993625211	0	5.25898113054113	3.13571559647717
108115	Slco4a1	solute carrier organic anion transporter family, member 4a1	protein_coding	782.883392583449	714.311563792862	685.961383160436	734.469251945889	705.136210928201	794.426802558739	732.11025698106	760.574933008626	665.855908776592	670.532596172068	656.7256565637	701.224884049715	672.451384551867	601.826064633235	582.643023217469	692.859436074043	631.077735664935	686.7217156285
108116	Slco3a1	solute carrier organic anion transporter family, member 3a1	protein_coding	57.3618767971591	32.697360314462	33.7520796345222	16.177736827002	21.3677639675212	19.0341856855183	39.4600711904929	23.0477252426856	35.3387214155175	25.8265051307358	21.3727284680494	18.4775990526934	14.1469435740224	17.5791118535481	18.176038852538	32.6051499328961	15.7769433916234	19.8595321110221
108121	U2af1	U2 small nuclear ribonucleoprotein auxiliary factor (U2AF) 1	protein_coding	7070.38244373872	7418.52801903889	6833.8034177662	6857.2033830719	6806.60408565404	6633.91461102645	5704.07922698317	5577.54950872993	5214.3213414949	5564.17704983298	5128.48334467422	5424.09920191815	3958.31481201148	3862.23428076483	3873.51583546311	3858.61571237118	3816.96850454675	3706.41583503601
108123	Napg	N-ethylmaleimide sensitive fusion protein attachment protein gamma	protein_coding	1611.44383520908	1394.66817648994	1443.3977584881	1416.09123025691	1516.13997969548	1602.87879456997	1800.89048305548	1644.68567331805	1880.39196584674	1892.98717236023	1891.48646942237	1944.76730029598	1698.57635845429	1644.16399100832	1830.73102442508	1961.40355065078	1905.8547617081	1984.90797257005
108124	Napa	N-ethylmaleimide sensitive fusion protein attachment protein alpha	protein_coding	8255.86123088001	7799.57802578051	7557.48771345933	8795.29625494674	8545.16306301145	7939.25902935436	6834.14849980027	7319.03562806725	6901.28030590934	6582.88919665645	7342.50371643261	7039.04135912356	6542.48983819958	6538.39554411674	6037.47423885138	6049.27422348763	6342.3312434326	5912.91437642378
108138	Xrcc4	X-ray repair complementing defective repair in Chinese hamster cells 4	protein_coding	592.739393570644	582.264531753688	564.850979765974	637.402830983878	572.073317130455	563.011176592701	548.243116753019	560.520677902115	440.804051340928	483.051299667467	583.864082240804	612.532408596787	447.986546510711	488.078870286747	496.81172863604	490.096159928845	490.137041366433	468.266862407257
108143	Taf9	TATA-box binding protein associated factor 9	protein_coding	5911.46008104056	5836.47881613146	5785.50353264692	5229.7230582755	5461.40621769872	5252.43344995646	4745.28345465247	4744.14376395441	4879.53345440053	4621.03134394759	5040.0779678291	4784.77427469496	4390.26815580496	4507.49109233036	4847.95347394639	4523.96455318934	4392.30104022795	4368.05182589269
108147	Atic	5-aminoimidazole-4-carboxamide ribonucleotide formyltransferase/IMP cyclohydrolase	protein_coding	8914.46055706962	7914.01878688113	8409.23137011874	8042.49223459691	8375.1922132698	8355.00571669595	9145.50118038382	10130.8581076749	9882.75243375537	7659.95011433084	7862.24961326926	8081.17794569547	6260.49409629073	5731.82452965983	6611.02924264258	6146.07076235092	6372.83333398974	6417.7645874566
108148	Galnt2	polypeptide N-acetylgalactosaminyltransferase 2	protein_coding	3149.59193895513	2852.21589204615	3142.91423890874	2862.38090259088	2883.67687361684	3204.75578989333	4568.13292228664	4311.76843840163	4355.96239763905	4125.54506032828	4017.10146433565	3890.4584805446	3859.28620699332	3689.5453584388	3746.28356349534	3854.54006862956	3857.98855736497	4042.98264239123
108150	Galnt7	polypeptide N-acetylgalactosaminyltransferase 7	protein_coding	8530.98578811083	9655.78201901689	7739.15331855103	6967.21199349552	7758.44084420726	8062.48033668693	6443.74566780922	6598.10278247605	7507.61836809138	7478.20804118862	7436.73801922355	7936.12879313182	6828.25809839483	7821.67070942575	7128.03657000367	7289.28883187309	7254.23857146843	7774.48420219906
108151	Sema3d	sema domain, immunoglobulin domain (Ig), short basic domain, secreted, (semaphorin) 3D	protein_coding	44.6147930644571	45.2732681277166	52.6135359008728	5.39257894233399	1.94252399704739	0	39.4600711904929	63.6117216698124	39.9885531807171	0	4.85743828819305	6.4671596684427	50.9289968664808	65.146120398443	72.7041554101521	0	2.10359245221645	11.4976238537496
108153	Adamts7	a disintegrin-like and metallopeptidase (reprolysin type) with thrombospondin type 1 motif, 7	protein_coding	24.4319104876789	10.0607262506037	8.93437402090293	29.1199262886035	19.4252399704739	47.0845645904927	18.4706716210818	15.6724531650262	16.7393943547188	10.5219094977072	14.5723148645791	13.8581992895201	14.1469435740224	14.4769156440984	10.0977993625211	8.15128748322403	8.4143698088658	6.27143119295433
108155	Ogt	O-linked N-acetylglucosamine (GlcNAc) transferase (UDP-N-acetylglucosamine:polypeptide-N-acetylglucosaminyl transferase)	protein_coding	6252.44457089034	5928.28294316822	5992.97955157678	4864.10620598526	4967.03386045016	5316.54860173925	6758.58666135039	6273.59081105903	7189.56987535172	7403.59813747761	5320.83790088666	5424.09920191815	4361.97426865692	4087.66053865151	5808.25419332215	5211.72943458636	5369.41973428249	5255.45933969573
108156	Mthfd1	methylenetetrahydrofolate dehydrogenase (NADP+ dependent), methenyltetrahydrofolate cyclohydrolase, formyltetrahydrofolate synthase	protein_coding	11092.0873614062	10161.3335131097	11568.0289406202	9432.69908593062	9937.95276889442	9599.24038098088	13206.5302090735	13335.4138254179	13217.6117757566	10354.5154829709	10924.3787101462	10428.7569053402	8106.19866791486	7960.23547344784	8507.39596292405	7774.29043712492	7915.8183976905	7558.11982604213
108159	Ubxn8	UBX domain protein 8	protein_coding	1974.73572159109	2277.49690498041	2066.81852350221	2317.73042941515	2285.37948252625	2131.82879677805	1669.07705375957	1652.06094539571	1626.51115146684	1667.24438677306	1787.53729005504	1709.17791237414	1231.72722051155	1186.07301741292	1079.45475185351	1370.43520811704	1350.50635432296	1347.31246795302
108160	Fam50a	family with sequence similarity 50, member A	protein_coding	3278.12503325987	3630.66458568661	3389.10587859584	3919.32637528834	4084.15670379213	3592.45209832994	2711.83042436792	2870.82465622892	2632.73474545605	2800.74100084424	3281.68530750322	2949.02480880987	2626.61585691017	2714.42168326846	2587.05619667791	2447.42406683802	2588.47051245234	2390.46052304776
108161	Fam50b	family with sequence similarity 50, member B	protein_coding	6.37354186635101	17.6062709385565	9.9270822454477	9.70664209620118	0	10.0179924660623	5.03745589665867	1.84381801941485	4.64983176519966	3.82614890825716	5.82892594583165	2.77163985790401	0	4.13626161259955	5.04889968126056	5.09455467701502	8.4143698088658	0
108167321	Gm10479	-	protein_coding	39.3035081758312	47.7884496903675	39.7083289817908	44.2191473271387	17.4827159734265	19.0341856855183	23.5081275177405	22.1258162329782	32.5488223563977	19.1307445412858	20.4012408104108	15.7059591947894	33.9526645776538	19.6472426598479	22.2151585975465	10.18910935403	4.2071849044329	14.6333394502268
108167415	Gm45978	-	protein_coding	57.3618767971591	30.1821787518111	37.7229125327013	37.7480525963379	35.9366939453766	42.0755683574616	69.684806570445	70.9869937474718	83.696971773594	62.1749197591789	64.1181854041482	50.8133973949069	83.9385318725331	76.5208398330917	82.8019547726733	66.2292108011953	77.8329207320087	62.7143119295433
108167434	Gm45988	-	protein_coding	359.042858471107	203.729706574725	241.228098564379	266.393399751299	299.148695545297	314.564963434356	325.755481317261	342.950151611162	364.546810391654	305.135375433509	329.334315939488	268.849066216689	437.612121223094	395.012984003257	458.440091058459	407.564374161201	486.981652688108	388.828733963169
108167548	Gm45855	-	protein_coding	385.599282914236	418.777730181379	508.266610966922	500.431325848594	497.286143244131	406.730494122129	330.79293721392	322.668153397599	227.841756494784	370.17990687388	323.505389993657	379.71466053285	361.218625923373	371.22947973081	336.256718771954	399.413086677978	260.84546407484	383.602541302373
108167553	LOC108167553	-	protein_coding	1158.92236269816	933.132359743492	1011.56968081112	1193.91697783275	1118.89382229929	1037.86401948405	640.596474858428	714.479482523255	676.085538660031	505.051655889945	706.271527103269	642.096567081096	859.191039728963	869.649004049056	756.325172252833	772.334489035477	733.101969597433	690.902669757136
108167560	Gm46058	-	protein_coding	0	0	1.98541644908954	0	5.82757199114216	6.01079547963737	9.2353358105409	14.7505441553188	10.2296298834393	3.82614890825716	3.88595063055444	3.69551981053868	5.65877742960897	0	5.04889968126056	6.11346561241802	2.10359245221645	4.18095412863622
108167565	Gm17149	-	protein_coding	12.747083732702	16.348680157231	15.8833315927163	4.31406315386719	4.85630999261846	7.0125947262436	7.55618384498801	3.6876360388297	4.64983176519966	12.4349839518358	8.74338891874748	4.61939976317335	4.71564785800748	3.10219620944966	2.01955987250423	6.11346561241802	2.10359245221645	4.18095412863622
108167594	LOC108167594	-	protein_coding	436.587617845044	572.203805503085	523.157234335094	500.431325848594	488.544785257417	436.784471520316	216.610603556323	267.353612815153	239.001352731263	349.136087878466	340.992167831152	343.683342380098	382.910606070207	306.083359332367	257.493883744289	288.35179471905	288.192165953654	272.807256893514
108167613	Gm6195	-	protein_coding	28.6809383985796	52.8188128156694	69.4895757181339	75.4961051926759	57.3044579128979	51.0917615769177	38.6204952077165	23.9696342523931	17.6693607077587	32.5222657201859	24.2871914409652	36.0313181527522	20.7488505752329	22.7494388692975	24.2347184700507	21.3971296434631	15.7769433916234	49.1262110114756
108167700	Gm46139	-	protein_coding	3.18677093317551	2.51518156265092	9.9270822454477	1.0785157884668	2.91378599557108	3.00539773981869	2.51872794832934	3.6876360388297	0	9.5653722706429	1.94297531527722	0	9.43129571601496	5.17032701574944	7.06845955376479	0	17.8805358438398	5.22619266079528
108167848	Gm12258	predicted gene 12258	protein_coding	56.2996198194339	79.228219223504	59.5624934726862	21.570315769336	53.4194099188031	38.0683713710367	133.492581261455	109.707172155184	92.0666689509534	92.7841110252362	82.5764508992818	75.758156116043	73.5641065849167	47.5670085448949	69.6748156013958	87.6263404446583	84.143698088658	87.8000367013607
108167871	Gm11703	-	protein_coding	355.856087537932	1134.34688475557	1116.79675261287	855.263020254171	1163.57187423138	1012.8190383189	700.206369635555	792.841748348386	740.253217019787	642.793016587203	792.733928633105	724.321882865582	830.897152580918	906.875358562452	731.08067384653	796.788351485149	767.811245059005	724.350302786226
108167910	Gm12712	-	protein_coding	9.56031279952652	3.77277234397638	4.96354112272385	14.0207052500684	9.71261998523693	7.0125947262436	5.03745589665867	6.45336306795198	1.85993270607987	2.86961168119287	1.94297531527722	1.84775990526934	11.3175548592179	1.03406540314989	2.01955987250423	8.15128748322403	8.4143698088658	2.09047706431811
108167918	Gm46290	-	protein_coding	520.505919085333	314.397695331365	411.973913186079	387.187168059581	437.067899335662	425.764679807647	504.585165648644	571.583586018604	572.859273472599	469.659778488567	500.316143683884	414.822098732967	645.100626975423	447.750319563902	646.259159201352	648.02735491631	711.01424884916	584.288339476912
108167925	Gm46294	-	protein_coding	2.12451395545034	2.51518156265092	7.94166579635816	10.785157884668	10.6838819837606	9.01619321945606	12.5936397416467	2.76572702912228	7.43973082431946	8.60883504357861	0.971487657638609	8.31491957371204	14.1469435740224	7.23845782204922	5.04889968126056	11.208020289433	10.5179622610823	12.5428623859087
108167945	Gm46305	-	protein_coding	925.225827598622	1764.39986619962	926.19677350027	397.972325944248	261.269477602873	350.62973631218	567.553364356877	650.867760853443	624.937389242835	331.918417791309	291.446297291583	345.531102285367	654.531922691438	707.300735754524	659.38629837263	251.671001044542	316.590664058576	305.209651390444
108168003	Gm46353	-	protein_coding	435.525360867319	241.457430014488	312.703090731603	322.476220751573	340.912961481816	386.694509190004	376.130040283848	439.750597630442	446.383849459168	359.657997376173	400.252914947107	321.510223516865	492.313636375981	431.205273113503	507.919307934813	486.020516187233	563.762777194009	431.68351378169
108168034	Gm46382	-	protein_coding	59.4863907526095	36.4701326584384	37.7229125327013	30.1984420770703	46.6205759291372	37.0665721244305	68.0056546048921	70.0650847377644	55.797981182396	82.262201527529	35.9450433326285	72.0626363055043	45.2702194368718	23.7835042724474	30.2933980875634	41.7753483515232	42.071849044329	24.0404862396583
108168101	Gm46430	predicted gene, 46430	protein_coding	297.431953763047	569.688623940434	399.068706266997	369.930915444112	311.775101526105	371.667520490911	545.72438880469	466.485958911957	446.383849459168	607.401139185824	458.542174405423	512.753373712242	414.977011504658	475.670085448949	436.224932460913	545.117350440607	554.296611159035	474.538293600211
108168114	Gm5451	-	protein_coding	2634.39730475842	3831.87911069868	3820.93395627282	3880.49980690354	3914.18585405048	4139.43448697694	3412.03679400347	2418.16733246258	2267.25796871136	3156.57284931216	2664.7906449027	3301.02307076368	2870.88641595495	2877.80401696614	2509.3031415865	3653.81461435517	2311.84810498588	3528.72528456897
108168140	Gm46442	-	protein_coding	10.6225697772517	15.0910893759055	7.94166579635816	7.54961051926759	5.82757199114216	5.00899623303114	4.19787991388223	6.45336306795198	8.3696971773594	7.65229781651432	9.71487657638609	10.1626794789814	9.43129571601496	6.20439241889933	6.05867961751268	9.17019841862703	9.46616603497403	5.22619266079528
108168145	Gm5459	-	protein_coding	25.4941674654041	15.0910893759055	19.8541644908954	25.8843789232032	7.77009598818954	14.0251894524872	15.112367689976	12.906726135904	14.8794616486389	6.69576058945003	16.5152901798564	10.1626794789814	27.3507575764434	22.7494388692975	18.176038852538	17.3214859018511	16.8287396177316	10.4523853215906
108168279	Gm46546	-	protein_coding	81.793787284838	207.502478918701	157.840607702618	150.992210385352	154.430657765267	129.232102812203	89.8346301570797	64.5336306795198	35.3387214155175	136.784823470194	84.519426214559	108.093954458256	69.7915882985107	49.6351393511946	89.8704143264381	55.0211905117622	63.1077735664935	87.8000367013607
108168333	Gm15946	-	protein_coding	40.3657651535564	79.228219223504	76.4385332899473	72.2605578272755	107.81008183613	43.0773676040678	32.7434633282814	35.9544513785896	32.5488223563977	39.2180263096359	43.7169445937374	28.6402785316748	33.9526645776538	47.5670085448949	37.3618576413282	34.6429718037021	27.3467018788139	36.5833486255669
108168363	Gm17669	-	protein_coding	1404.30372455267	1608.45860931526	1516.85816710441	1905.73739822083	1711.36364139875	1516.72405936183	992.378811641758	894.251739416203	768.152207610985	773.838616695011	946.228978540005	948.824711355807	956.333385603917	1247.08287619877	928.997541351944	1024.00549008002	855.110331825987	997.157559679739
108168371	Gm46616	-	protein_coding	4.24902791090067	5.03036312530184	5.95624934726862	10.785157884668	11.6551439822843	6.01079547963737	8.39575982776445	5.53145405824456	5.5797981182396	7.65229781651432	3.88595063055444	7.39103962107737	3.77251828640598	14.4769156440984	6.05867961751268	6.11346561241802	8.4143698088658	10.4523853215906
108168373	Gm46617	-	protein_coding	26.5564244431292	11.3183170319291	27.7958302872536	10.785157884668	19.4252399704739	19.0341856855183	10.9144877760938	13.8286351456114	13.0195289425591	22.0003562224787	24.2871914409652	12.9343193368854	32.0664054344509	59.9757933826935	32.3129579600676	36.6807936745081	28.3984981049221	37.628587157726
108168395	Gm45871	predicted gene 45871	protein_coding	1067.56826261379	1091.5887981905	1015.5405137093	868.205209715773	909.101230618176	971.745269208042	795.078455689294	774.403568154238	861.148842914978	905.840754029883	807.306243497684	904.478473629343	849.759744012948	727.982043817521	833.068447407993	770.296667164671	937.150437462429	812.150339487586
108168740	Gm46731	-	protein_coding	26.5564244431292	8.80313546927823	15.8833315927163	26.96289471167	17.4827159734265	27.0485796583682	72.2035345187743	47.9392685047861	43.7084185928768	52.609547488536	31.0876050444355	39.7268379632908	43.3839602936688	23.7835042724474	67.6552557288916	30.5673280620901	43.1236452704372	37.628587157726
108168770	Gm13653	-	protein_coding	147.653719903798	189.896207980145	148.906233681715	208.153547174092	176.769683731312	168.302273429846	94.0325100709619	111.550990174599	69.747476477995	81.3056643004647	113.664055943717	108.093954458256	142.412565311826	140.632894828385	120.163812414001	125.326045054569	72.5739396014676	126.473862391246
108168809	Gm14279	-	protein_coding	8.49805582180135	22.6366340638583	25.810413838164	22.6488315578028	17.4827159734265	11.0197917126685	10.9144877760938	4.60954504853713	3.71986541215973	11.4784467247715	6.80041360347026	12.9343193368854	10.3744252876165	7.23845782204922	7.06845955376479	9.17019841862703	5.25898113054113	3.13571559647717
108168824	Gm14439	-	protein_coding	12.747083732702	17.6062709385565	23.8249973890745	11.8636736731348	20.3965019689975	15.0269886990934	10.0749117933173	24.8915432621005	19.5292934138386	11.4784467247715	26.2301667562424	11.086559431616	10.3744252876165	35.1582237070962	18.176038852538	15.2836640310451	13.6733509394069	22.9952477074992
108169043	Gm46911	-	protein_coding	490.762723709028	281.700335016903	369.287459530654	340.810989155508	369.079559439003	441.793467753347	468.483398389257	510.737591377914	567.279475354359	471.572852942695	453.68473611723	387.105700153927	583.797204821326	490.147001093047	617.985320986293	506.398734895293	655.269048865424	517.393073418733
108169053	Gm15682	-	protein_coding	379.225741047885	637.598526132009	589.668685379593	609.361420483741	566.245745139313	526.946403714876	292.172442006203	248.915432621005	226.911790141744	230.525471722494	264.244642877702	337.216182711655	319.720924772907	319.526209573315	245.376524509263	299.559815008483	208.255652769429	298.93822019749
108169063	Gm43247	-	protein_coding	10.6225697772517	17.6062709385565	14.8906233681715	22.6488315578028	14.5689299778554	6.01079547963737	7.55618384498801	5.53145405824456	10.2296298834393	17.2176700871572	3.88595063055444	12.9343193368854	13.2038140024209	7.23845782204922	6.05867961751268	7.13237654782103	4.2071849044329	10.4523853215906
108169072	Gm6139	-	protein_coding	2782.05102466222	2937.73206517628	2670.38512402543	3029.55084980324	2876.87803962718	2480.45493459702	1622.06079872409	1652.06094539571	1500.03572745341	1725.59315762398	1811.82448149601	1811.72858711659	2034.33048594443	1820.98917494695	1820.63322506256	1694.4488855752	1717.58323723473	1693.28642209767
108169152	Gm46965	-	protein_coding	18.0583686213279	11.3183170319291	29.7812467363431	11.8636736731348	26.2240739601397	16.0287879456997	115.021909640373	97.7223550289871	74.3973082431946	103.306020522943	71.8900866652571	58.2044370159843	34.8957941492553	36.1922891102461	34.3325178325718	37.6997046099111	22.0877207482727	33.4476330290898
108169197	Gm10420	-	protein_coding	445.085673666846	461.535816746444	428.849953003341	400.129357521182	394.332371400619	308.554167954718	205.696115780229	265.509794795739	257.600679792061	313.744210477087	328.36282828185	265.15354640615	338.583516204937	260.584481593772	291.826401576861	228.236049530273	319.746052736901	213.228660560447
108645	Mat2b	methionine adenosyltransferase II, beta	protein_coding	3728.52199181534	4046.92713430533	4042.3078903463	3575.27983876744	3716.04840635165	3995.17539546564	3187.03043061939	3057.97218519953	3224.19334598945	3466.49091088099	2999.95388678802	3245.5902736056	2896.35091438819	2943.98420276773	2965.72367277246	3154.5482560077	2769.37946334296	3299.81804602614
108652	Slc35b3	solute carrier family 35, member B3	protein_coding	1129.17916732185	1285.25777851462	1309.38214817455	1472.17405125718	1319.9450559937	1459.62150230528	1305.54065321737	1274.07825141566	1252.66467754479	1601.24331810562	1322.19470204615	1519.78252208403	948.788349031105	977.191805976644	980.496318100802	1123.85876174951	1138.0435166491	1105.86236702428
108654	Fam210a	family with sequence similarity 210, member A	protein_coding	3796.50643838975	3677.19544459565	3812.99229047646	3212.89853384259	3481.97426470744	3571.4143141512	4689.03186380645	4772.72294325534	4993.91931582444	4681.29318925264	5023.56267764925	4576.90128535216	3344.3374608989	3532.36741716002	3670.55006827643	3591.66104729559	3396.25001410346	3530.81576163329
108655	Foxp1	forkhead box P1	protein_coding	1516.90296419154	1465.09326024416	1409.64567885357	1438.74006181471	1471.46192776339	1515.72226011522	1303.86150125182	1457.53814434744	1563.27343946013	1453.93658513772	1591.29678321204	1404.2975280047	1475.05464998474	1544.89371230593	1697.4400728398	1548.74462181257	1533.51889766579	1682.83403677608
108657	Rnpepl1	arginyl aminopeptidase (aminopeptidase B)-like 1	protein_coding	5341.02808400215	5469.26230798443	5053.87757115742	6554.14044651273	5832.42830113477	5477.83828044286	5624.31950861941	5963.82938379734	5495.17118011296	5665.56999590179	6100.94248997046	5782.5646235404	5895.50295208095	5981.03429181895	5217.53293061467	5836.32183798841	5999.44567372132	5792.71194522549
108660	Rnf187	ring finger protein 187	protein_coding	7009.83379600839	7746.75921296484	7215.99608421593	8375.75361323315	7988.62993785737	7678.79122523674	6121.34849042306	6065.23937486515	5512.84054082072	5627.30850681922	5663.77304403309	6434.82387010048	4822.22149959845	4833.22169432258	4570.26399147706	5294.26122035401	4900.31861743822	5085.08545895381
108664	Atp6v1h	ATPase, H+ transporting, lysosomal V1 subunit H	protein_coding	3897.42085127364	4825.37582794579	4575.39220692684	5134.81366889043	4977.71774243393	5244.41905598361	5207.05024517951	5115.67309486651	4647.04186614054	5218.86711086277	5282.94988223876	5427.79472172869	3795.15339612442	4119.71656614915	4113.84346029111	4574.91009995949	3852.72957623443	4508.11378920201
108670	Epsti1	epithelial stromal interaction 1 (breast)	protein_coding	1594.44772356548	1815.96108823397	1617.12169778343	1699.74088262367	1783.2370292895	1861.34300019437	1512.07634498038	1597.66831382297	1611.6316898182	1632.80904659874	1766.16456158699	1827.43454631138	1867.39655177096	2092.94837597537	2001.38383365169	2009.29236461472	2116.21400692975	2176.18662395515
108671	Dnajc9	DnaJ heat shock protein family (Hsp40) member C9	protein_coding	3321.6775693466	3370.34329395224	3541.98294517574	3354.18410213174	3187.68187915476	3369.05086633675	2911.64950826871	3002.65764461709	2794.548890885	2550.1282473534	2453.97782319513	2448.28187448188	2842.59252880691	2735.10299133145	3158.59164059661	2397.49743100327	2501.17142568536	2424.95339460901
108672	Zdhhc15	zinc finger, DHHC domain containing 15	protein_coding	157.214032703325	118.213533444593	164.789565274432	87.3597788658107	114.608915825796	118.212311099535	104.946997847056	120.770080271673	149.724582839429	94.6971854793647	98.1202534214995	86.844715547659	143.355694883427	149.939483456734	208.014666867935	117.174757571345	157.769433916234	97.2071834907922
108673	Ccdc86	coiled-coil domain containing 86	protein_coding	3486.327400894	3123.85550081244	3388.1131703713	3298.10128113147	2937.09628353565	3019.42292927117	3898.99086401381	4220.4994464406	4133.7004392625	3271.35731655987	3879.15021695097	3693.67205063341	2010.75224665439	2006.08688211078	2253.82881771472	1985.85741310045	2212.97925973171	1996.4055964238
108679	Cops8	COP9 signalosome subunit 8	protein_coding	2868.09383985796	2750.35103875878	2754.76532311174	2855.90980786008	2628.23496800511	2758.95512515355	2875.54774100933	2955.64028512201	2859.64653559779	2698.39151754836	2615.24477436314	2920.38453027819	2237.10334383875	2378.35042724474	2172.03664287829	2239.5662360158	2321.31427102085	2114.51755055777
108682	Gpt2	glutamic pyruvate transaminase (alanine aminotransferase) 2	protein_coding	2024.66179954417	1641.15596962973	1742.20293407607	2084.77101910632	1989.14457297652	1424.55852867406	644.79435477231	830.640017746391	637.026951832354	601.661915823439	704.328551787992	857.360596044974	1329.81269595811	1528.34866585553	1301.60633782897	1028.08113382163	1239.01595435549	1046.28377069121
108686	Ccdc88a	coiled coil domain containing 88A	protein_coding	21.2451395545034	27.6669971891601	15.8833315927163	10.785157884668	20.3965019689975	21.0377841787308	24.3477035005169	34.1106333591748	32.5488223563977	33.4788029472502	39.830993963183	22.1731188632321	15.0900731456239	8.27252322519911	15.1466990437817	7.13237654782103	12.6215547132987	5.22619266079528
108687	Edem2	ER degradation enhancer, mannosidase alpha-like 2	protein_coding	2629.08601986979	2679.92595500456	2717.04241057904	3272.21690220827	3235.27371708242	2983.35815639335	2371.80215134346	2172.0176268707	1987.33809644634	2596.99857147955	2628.84560157008	2722.67422041437	3012.35585169518	3100.12807864336	2878.88259825477	2839.70477696817	2997.61924440844	3084.49890840137
108689	Stn1	STN1, CST complex subunit	protein_coding	763.762766984396	750.7816964513	726.662420366772	831.535672907901	742.044166872101	758.362029680915	781.645239964871	810.358019532827	842.549515854179	734.620590385375	888.911206739327	862.903875760783	958.21964474712	885.159985096304	975.447418419541	913.963109056494	889.819607287559	828.874156002131
108699	Chn1	chimerin 1	protein_coding	35.0544802649306	54.0764035969948	36.7302043081565	30.1984420770703	28.1665979571871	47.0845645904927	22.668551534964	36.876360388297	39.0585868276772	25.8265051307358	35.9450433326285	23.0969988158668	26.4076280048419	22.7494388692975	30.2933980875634	17.3214859018511	19.9841282960563	27.1762018361354
108705	Pttg1ip	pituitary tumor-transforming 1 interacting protein	protein_coding	6094.16828120929	5909.41908144834	6100.19203982761	6967.21199349552	7167.91354910485	7014.59832473681	4755.35836644579	4626.13941071186	4425.70987411704	5239.91092985818	5317.92343791375	5475.83647926569	6707.53751322984	7157.80072060353	5756.7554165733	7027.42872147452	6942.9068885404	6966.51481684011
108707	Fam207a	family with sequence similarity 207, member A	protein_coding	2248.79802184418	2202.04145810088	2272.30912598298	2534.51210289698	2376.67811038748	2197.94754705407	2622.83537019362	2561.06322896723	2489.5199270879	2490.82293927541	2623.98816328188	2581.32058766127	2207.8663271191	2291.48893338015	1924.64055849653	2361.83554826416	2130.93915409526	2151.10089918334
108723	Card11	caspase recruitment domain family, member 11	protein_coding	857.241381024211	774.675921296484	852.736364883957	738.783315099757	682.797184962156	716.286461323454	690.131457842238	869.360196154103	848.129313972419	580.618096828024	630.495489807457	604.217489023075	880.883019875797	846.899565179758	755.315392316581	758.069735939835	853.006739373771	772.431275265542
108735	Sft2d2	SFT2 domain containing 2	protein_coding	5619.33941216614	5315.83623266272	5176.97339100097	5629.85241579669	6442.38083620765	6381.46120088168	5782.99936936416	5274.24144453618	5600.25737800648	6509.2358301725	6637.20367698698	6177.98524326804	7267.75647876113	8447.28027833144	7712.69915309364	9199.74683575372	8354.41742397763	9271.26578025082
108737	Oxsr1	oxidative-stress responsive 1	protein_coding	3301.49468676982	3142.71936253233	3255.0902682823	3262.51026011206	3222.64731110161	3384.07785503584	4220.54846541719	3950.38010659632	4017.45464513251	4377.11435104619	4053.04650766828	3747.25708788622	3767.80263854798	3992.52652156172	4012.8654666659	3982.92284649034	4352.33278363584	3854.8397066026
108755	Lyrm2	LYR motif containing 2	protein_coding	877.424263600989	967.087310839279	971.86135182933	833.692704484835	913.957540610795	792.423204065527	633.04029101344	700.650847377644	581.228970649958	721.229069206475	621.75210088871	670.736845612771	650.759404405032	676.278773660027	664.43519805389	618.478937789623	647.906475282667	671.043137646114
108767	Pnrc1	proline-rich nuclear receptor coactivator 1	protein_coding	3549.00056257979	3293.63025629138	3200.49131593234	3031.70788138017	3923.89847403572	3336.99329044535	2826.85233400829	2974.07846531616	3081.90849397434	3183.35589166996	3499.29854281427	3205.86343564231	3736.67936268513	4334.80217000433	4029.02194564593	4070.549186935	3802.24335738124	3944.73022036828
108797	Mex3b	mex3 RNA binding family member B	protein_coding	56.2996198194339	62.879539066273	56.5843687990519	107.85157884668	71.8733878907532	103.185322400442	61.2890467426805	51.6269045436159	57.6579138884758	75.5664409380789	56.3462841430393	62.8238367791576	30.1801462912479	17.5791118535481	26.2542783425549	25.4727733850751	33.6574792354632	61.6690733973843
108800	Ston2	stonin 2	protein_coding	567.24522610524	604.901165817547	689.932216058615	517.687578464063	449.69430531647	381.685512956973	744.703896722707	799.295111416338	782.101702906584	586.35732019041	777.190126110887	569.110050822957	1072.3383229109	1124.02909322393	947.173580204482	872.187760704971	965.548935567351	958.483733989854
108811	Ccdc122	coiled-coil domain containing 122	protein_coding	250.69264674314	298.049015174134	260.08955483073	278.257073424434	232.131617647163	296.532576995444	249.354066884604	280.260338951057	255.740747085982	277.395795848644	255.501253958954	267.925186264055	364.048014638177	359.854760296161	425.11735316214	438.131702223292	388.112807433935	409.73350460635
108812	Flacc1	flagellum associated containing coiled-coil domains 1	protein_coding	107.287954750242	88.0313546927823	60.555201697231	120.793768308281	112.666391828748	124.223106579172	58.7703187943512	66.3774486989347	80.9070727144742	131.045600107808	117.550006574272	116.408874031969	225.407967612758	169.586726116582	136.320291394035	255.746644786154	287.140369727546	282.214403682945
108829	Jmjd1c	jumonji domain containing 1C	protein_coding	1402.17921059722	1482.69953118272	1308.38943995001	1169.11111469801	1241.27283411328	1338.40379346592	1534.74489651534	1511.93077592018	1779.95559971843	1729.41930653224	1738.96290717311	1661.13615483714	1528.81303556602	1574.88160899728	1814.57454544505	1839.13423840242	1801.72693532339	1710.01023861222
108832	Tmem74b	transmembrane protein 74B	protein_coding	108.350211727967	138.334985945801	116.146862271738	131.578926192949	90.3273658627034	98.1763261674104	125.09682143369	111.550990174599	82.767005420554	90.8710365711076	93.2628151333065	76.6820360686777	77.3366248713227	67.2142512047427	65.6356958563873	54.0022795763592	73.6257358275758	52.2619266079528
108837	Ibtk	inhibitor of Bruton agammaglobulinemia tyrosine kinase	protein_coding	4130.05512939546	4572.60008089938	4669.6994882586	4315.14166965566	4242.47240955149	4532.13979164658	5750.25590603587	5294.52344274975	5837.39879803166	5672.26575649124	5464.61807421718	5899.89737752501	4432.70898652703	4607.7954364359	5124.63317647947	4813.33525884379	4613.17824771068	4870.8115598612
108841	Rdh13	retinol dehydrogenase 13 (all-trans and 9-cis)	protein_coding	1626.31543289723	1929.14425855326	1962.58415992501	2034.08077704838	1983.31700098538	1830.28722354958	1782.41981143439	1795.87875091007	1754.84650818635	1753.33273720884	1715.64720338978	1737.81819090582	1336.41460295932	1324.63778143501	1258.18580057013	1406.09709085615	1276.88061849539	1390.16724777154
108853	Mtrf1l	mitochondrial translational release factor 1-like	protein_coding	967.716106707629	989.723944903138	967.890518931151	1021.35445167806	964.463164534027	960.725477495373	877.356902001385	848.156288930832	819.300357028181	872.361951082633	788.847978002551	804.699438744798	666.792607122258	775.549052362416	698.767715886462	667.386662688967	679.460362065914	619.82644957032
108857	Ankhd1	ankyrin repeat and KH domain containing 1	protein_coding	2643.95761755795	2019.69079480869	2261.38933551299	2183.99447164527	2332.97132045391	2475.44593836399	3130.77883977337	3432.26724314075	3808.21221569853	3196.74741284886	3369.1191966907	3126.40975971573	3329.24738775328	3077.37863977407	3673.57940808519	3465.31609130562	3863.24753849551	3573.67054145181
108888	Atad3a	ATPase family, AAA domain containing 3A	protein_coding	9439.21550406585	9143.94257101743	8910.54902351385	8886.97009696642	8787.97856264237	8657.54908917103	9704.65878491293	9584.1660649184	9640.03121561195	9160.75702359471	8148.83847227265	8798.10878893997	7459.21178179623	7432.8621178414	8145.8947457458	7415.63378786306	7763.30794490481	7169.29109207896
108897	Aif1l	allograft inflammatory factor 1-like	protein_coding	98.7898989284407	94.3193085994096	131.03748563991	49.6117262694727	24.2815499630923	33.0593751380055	93.1929340881854	134.598715417284	105.086197893512	27.7395795848644	46.6314075666532	49.8895174422722	116.004937306984	116.849390555937	153.486550310321	58.0779233179712	51.538015079303	38.6738256898851
108899	2700081O15Rik	RIKEN cDNA 2700081O15 gene	protein_coding	655.412555256429	603.643575036221	673.056176241354	569.456336310469	450.665567314993	479.861839124383	775.768208085436	731.995753707696	770.942106670104	704.011399119318	456.599199090146	603.29360907044	465.906008371139	392.944853196958	510.948647743569	401.450908548784	463.842135713727	427.502559653054
108900	Fam72a	family with sequence similarity 72, member A	protein_coding	249.630389765415	211.275251262677	269.023928851633	255.608241866631	235.045403642734	225.404830486401	219.129331504652	189.91325599973	199.942765903586	199.916280456437	193.326043870083	190.319270242742	127.322492166202	118.917521362237	117.134472605245	96.7965388632854	120.956566002446	130.654816519882
108902	B4gat1	beta-1,4-glucuronyltransferase 1	protein_coding	1016.57992768299	1012.360578967	1067.16134138563	1067.73063058213	1087.81343834654	1126.0223531854	956.277044382371	943.112916930697	983.904401516249	906.797291256947	901.540546288629	988.551549319098	1011.97803032841	1019.58848750579	1023.91685535964	1012.79746979059	1136.99172042299	1130.9480917961
108903	Tbcd	tubulin-specific chaperone d	protein_coding	3747.6426174144	3777.80270710168	3710.74334334835	4155.52133296257	4382.3341373389	3939.07463765569	4020.7293815164	4074.83782290682	3778.45329240125	3681.71178697045	4027.78782856967	3922.79427888681	4249.74184963634	4191.0670789665	3789.70410075418	4170.40245860449	4147.23251954473	4137.05411028554
108907	Nusap1	nucleolar and spindle associated protein 1	protein_coding	3038.05495629398	2605.72809890636	2997.97883812521	3321.82862847774	3163.40032919167	3393.0940482553	2619.47706626251	2483.62287215181	2894.98525701331	2900.22087245893	3238.93985056712	3013.6964054943	3478.26186006632	3560.28718304506	4024.98282590092	3076.09211398167	3519.31017255812	3180.66085336001
108909	Aida	axin interactor, dorsalization associated	protein_coding	1038.88732421522	910.495725679634	1025.46759595475	1038.61070429353	954.75054454879	977.756064687679	1226.62051083639	1227.06089192058	1306.60272602111	1265.49875140606	1153.15584961703	1257.40061553579	1002.54673461239	991.668721620743	1097.63079070605	900.717266896255	1150.6650713624	984.61469729383
108911	Rcc2	regulator of chromosome condensation 2	protein_coding	14515.7416006144	13581.980438315	14501.48174415	13484.6829032004	14199.8504184164	13476.203465347	12596.9980455778	12111.1186605265	11744.5450725413	9986.24865055119	9730.42037890831	9889.21101300152	7665.75715797696	7147.46006657203	7697.55245404986	7535.86527824062	7545.58612610041	7904.09378018678
108912	Cdca2	cell division cycle associated 2	protein_coding	2243.48673695556	1998.31175152616	2129.35914164853	2088.00656647172	2190.19580667093	2083.74243294096	2076.27140540615	2026.35600333692	2194.72059317424	1958.0317038006	2005.15052536609	1936.45238072227	2228.61517769433	1807.546324706	1993.30559416167	1728.07294644349	1956.3409805613	1790.49360558846
108927	Lhfp	lipoma HMGIC fusion partner	protein_coding	20.1828825767782	7.54554468795277	9.9270822454477	16.177736827002	4.85630999261846	15.0269886990934	8.39575982776445	11.9848171261965	11.1595962364792	3.82614890825716	1.94297531527722	7.39103962107737	5.65877742960897	12.4087848377987	0	4.07564374161201	4.2071849044329	2.09047706431811
108934	Smim13	small integral membrane protein 13	protein_coding	930.537112487248	1060.14902865736	1049.29259334382	834.771220273302	903.273658627034	802.441196531589	974.747716003453	1038.99145394027	1046.21214716992	958.450301518419	912.226910522654	992.247069129636	889.371186020211	842.763303567159	905.772602818145	720.370031329924	755.189690345706	781.838422054974
108937	Rnf169	ring finger protein 169	protein_coding	1576.38935494415	1364.48599773812	1391.77693081177	1289.90488300629	1333.54272397303	1370.46136935732	2972.93855501139	3004.5014626365	2962.87280078523	2721.34841099791	2462.72121211387	2564.69074851385	2681.31737206305	2546.90308795817	2930.38137500363	2559.50426973235	2456.99598418881	2745.84162398184
108943	Trmt10a	tRNA methyltransferase 10A	protein_coding	525.817203973958	407.459413149449	499.332236946019	440.034441694454	443.866733325328	570.023771318944	458.408486595939	526.41004454294	450.103714871328	466.790166807374	488.65829179222	477.645935512125	462.133490084733	374.33167594026	429.156472907148	386.167244517738	376.543048946745	445.271614699758
108946	Zzz3	zinc finger, ZZ domain containing 3	protein_coding	3397.09781476509	2861.01902751542	3217.3673557496	2903.36450255262	2994.40074144854	3226.79537331866	3582.47071850709	3416.59478997572	3702.19605145197	3431.09903347961	3357.46134479903	3252.05743327404	2437.04681301827	2285.28454096125	2634.51585368176	2665.47100701426	2770.43125956907	2630.86538544434
108954	Ppp1r15b	protein phosphatase 1, regulatory subunit 15B	protein_coding	7018.33185183019	5986.13211910919	6777.21904896714	6899.26549882211	7159.17219111814	7439.36120529785	7603.20010002349	7322.72326410608	7669.43251352033	7918.2151656382	8231.41492317193	7807.7094797156	7356.41065849167	7598.31258234538	7789.4424282488	8333.67254066117	8187.18182402643	8292.92251414995
108958	Miga2	mitoguardin 2	protein_coding	1807.96137608824	1793.32445417011	1812.68521801875	1957.50615606724	1919.21370908282	1988.57150451336	2194.65161897763	2076.13908986112	2047.78590939393	2233.51442519512	2026.52325383414	1966.94041915921	1884.37288405979	1915.08912663359	1865.06354225765	2129.52385499228	1954.23738810908	2094.65801844675
108960	Irak2	interleukin-1 receptor-associated kinase 2	protein_coding	821.124643781556	729.402653168767	801.115537207629	779.766915061495	990.687238494167	926.664303110761	1038.55549069446	1048.21054403734	1009.94345940137	1150.71428415834	1026.86245412401	1026.43062737712	1404.31993211463	1324.63778143501	1251.11734101637	1548.74462181257	1314.74528263528	1582.49113768881
108961	E2f8	E2F transcription factor 8	protein_coding	1659.24539920671	1448.74458008693	1640.9466951725	1278.04120933316	1342.28408195974	1525.74025258129	1353.39648423563	1465.83532543481	1599.54212722868	1078.01745490146	1135.66907177953	992.247069129636	1430.72756011947	1315.33119280666	1578.28604036205	1290.96015515561	1573.48715425791	1407.93630281825
108989	Tpr	translocated promoter region, nuclear basket protein	protein_coding	7893.63160147573	6691.64054743278	7318.24503134404	7099.86943547693	7214.53412503399	7025.61811644948	8728.23191694393	9442.19207742345	9771.15647139058	8259.69895570015	9238.84762414317	8020.20186882158	7395.07897092733	7289.12702680356	7822.76516614512	6971.38862002735	7921.07737882105	6875.57906454227
108995	Tbc1d10c	TBC1 domain family, member 10c	protein_coding	0	6.2879539066273	9.9270822454477	5.39257894233399	4.85630999261846	8.01439397284983	5.03745589665867	5.53145405824456	4.64983176519966	9.5653722706429	8.74338891874748	8.31491957371204	9.43129571601496	3.10219620944966	3.02933980875634	9.17019841862703	9.46616603497403	6.27143119295433
109006	Ciapin1	cytokine induced apoptosis inhibitor 1	protein_coding	1818.58394586549	2175.63205169305	2204.80496671393	2157.0315769336	2011.48359894257	2026.6398758844	2659.77671343578	2135.1412664824	2005.93742350714	2255.5147814176	2095.49887752648	2172.04176864411	1433.55694883427	1576.94973980358	1466.20046743807	1644.52224974045	1221.13541851165	1673.42688998665
109019	Nabp1	nucleic acid binding protein 1	protein_coding	1247.08969184935	1285.25777851462	1341.14881135998	1298.53300931402	1505.45609771172	1466.63409703152	1400.41273927111	1316.4860658622	1532.58454980981	1884.37833731665	1588.38232023913	1523.47804189457	1377.91230410979	1710.34417680992	1448.02442858553	1893.13651797878	1851.16135795048	1781.08645879903
109032	Sp110	Sp110 nuclear body protein	protein_coding	6.37354186635101	13.8334985945801	9.9270822454477	6.47109473080079	3.88504799409477	0	5.87703187943512	9.21909009707426	6.50976447127953	7.65229781651432	0	0.923879952634671	6.60190700121047	5.17032701574944	4.03911974500845	6.11346561241802	10.5179622610823	8.36190825727244
109042	Cavin3	caveolae associated 3	protein_coding	15.9338546658775	27.6669971891601	31.7666631854326	7.54961051926759	6.79883398966585	19.0341856855183	16.7915196555289	26.7353612815153	16.7393943547188	1.91307445412858	10.6863642340247	9.23879952634671	16.9763322888269	20.6813080629978	21.2053786612944	6.11346561241802	2.10359245221645	0
109050	Inka2	inka box actin regulator 2	protein_coding	319.739350295276	291.761061267507	291.856218016162	230.802378731895	342.855485478863	248.446213158345	1484.37033754876	1530.36895611433	1439.58791450582	1432.89276614231	1336.76701691073	1254.62897567788	943.129571601496	879.989658080555	924.958421606936	890.528157542225	872.990867669827	936.533724814514
109054	Pfdn4	prefoldin 4	protein_coding	1680.49053876122	1744.27841369841	1825.59042493783	1480.80217756491	1678.34073344894	1711.07311320344	1413.00637901276	1264.85916131859	1274.05390366471	1334.36943175469	1270.7058561913	1355.33189051506	965.764681319932	1003.04344105539	1186.49142509623	1086.1590571396	883.508829930909	972.071834907922
109065	Dnaaf2	dynein, axonemal assembly factor 2	protein_coding	1334.19476402281	1315.43995726643	1371.92276632087	1207.93768308281	1290.80719603799	1283.30483490258	1365.99012397728	1333.08042803694	1229.41551871879	1329.58674561936	1117.2108062844	1256.47673558315	928.982628027473	1019.58848750579	1084.50365153477	1006.68400417817	1075.98753930871	1026.42423858019
109075	Exosc4	exosome component 4	protein_coding	1599.7590084541	1876.32544573759	1676.68419125612	1775.23698781635	1676.39820945189	1700.05332149077	1387.81909952946	1268.54679735742	1307.53269237415	1347.76095293359	1360.08272069405	1344.24533108345	1173.25318707226	1131.26755104598	1267.2738199964	1184.99341787369	1029.70850535995	1121.54094500667
109077	Ints5	integrator complex subunit 5	protein_coding	2723.62689088733	2761.66935579071	2839.14552219804	3064.06335503417	3093.46946529796	2950.29878125534	3078.72512884123	3039.53400500538	3099.5778546821	2862.91592060342	3006.7543003915	3100.54112104196	2515.32656746119	2309.0680452337	2485.06842311645	2415.83782784052	2474.87652003265	2509.61771571389
109079	Sephs1	selenophosphate synthetase 1	protein_coding	3828.37414772151	3404.29824504802	3817.95583159918	3568.80874403663	3589.78434654357	3619.5006779883	3698.33220413024	3808.40611910138	3936.54757241804	3396.6636933053	3490.55515389552	3414.66030493774	3117.04323414294	3231.4543848434	3347.42048867575	2997.63597195564	3166.95843681187	3130.48940381637
109082	Fbxw17	F-box and WD-40 domain protein 17	protein_coding	192.268512968256	215.048023606654	242.220806788924	228.645347154961	186.482303716549	181.325663635727	366.894704473307	346.637787649992	299.449165678858	329.048806110116	278.816957742281	323.357983422135	294.256426339667	222.324061677226	312.022000301903	312.805657168722	331.315811224091	273.852495425673
109093	Rars2	arginyl-tRNA synthetase 2, mitochondrial	protein_coding	3692.40525457269	3742.59016522457	3636.29022650749	3803.9251859224	4137.57611371093	3737.71298908784	3323.88131581195	3496.80087382027	3174.90512927833	3055.17990324334	3244.76877651295	3203.0917957844	2782.23223622441	3025.67536961657	2748.62098647825	2778.57012084399	2860.88573501437	2665.35825700559
109095	Rbm15b	RNA binding motif protein 15B	protein_coding	3742.33133252577	3299.91821019801	3578.7131494839	3627.04859661384	3597.55444253176	3477.24518497022	3760.4608268557	3699.6208559559	3592.46002179326	3324.92340127547	3394.3778757893	3445.14834337469	2536.07541803642	2564.48219981172	2843.54030048595	2492.25614799575	2623.17978791391	2806.46545884706
109108	Slc30a9	solute carrier family 30 (zinc transporter), member 9	protein_coding	3036.99269931626	3317.52448113657	3229.27985444414	3198.87782859252	3215.84847711195	3246.83135825079	3522.86082372996	3057.97218519953	3452.03510248423	3983.97755072277	3464.32498713928	3686.28101101234	3348.10997918531	3438.26746547338	3495.85813930482	3353.23588841129	3663.40625553495	3360.44188089136
109113	Uhrf2	ubiquitin-like, containing PHD and RING finger domains 2	protein_coding	1648.62282942946	1543.06388868634	1618.11440600797	1319.02480929489	1339.37029596417	1462.62690004509	1831.9547944182	1748.86139141499	1884.1118312589	1651.93979114003	1632.09926483286	1496.68552326817	1637.2729363002	1759.97931616111	1849.91684321387	1604.78472325973	1420.97670147221	1647.29592668267
109115	Supt3	SPT3, SAGA and STAGA complex component	protein_coding	797.754990271602	720.599517699489	754.458250654025	802.415746619298	777.009598818954	688.236082418479	580.147004098524	521.800499494403	592.388566886437	559.57427783261	554.719452511646	608.836888786248	614.920480684175	598.723868423785	649.288499010109	530.852597344965	586.90229416839	561.293091769413
109129	Mmadhc	methylmalonic aciduria (cobalamin deficiency) cblD type, with homocystinuria	protein_coding	3710.46362319401	4109.80667337161	3841.78082898826	4260.13736444385	4055.99010583494	3777.78495895209	3690.77602028525	3531.83341618915	3008.44115208418	3604.23227157825	3346.77498056501	3770.35408670209	3510.32826550077	3685.4090968262	3563.51339503371	3702.72233925452	3090.17731230597	3582.03244970908
109135	Plekha5	pleckstrin homology domain containing, family A member 5	protein_coding	1533.89907583514	1207.28715007244	1395.74776370995	1526.09984068052	1475.34697575749	1539.76544203377	1782.41981143439	1583.83967867736	1716.71788771172	2070.90309659419	1893.42944473765	1653.74511521606	2199.37816097469	2123.97033806987	2305.32759446357	2636.94150082297	2654.73367469716	2569.19631204696
109136	Mmaa	methylmalonic aciduria (cobalamin deficiency) type A	protein_coding	1048.44763701474	1052.60348396941	1112.82591971469	998.705620120255	1010.11247846464	960.725477495373	952.918740451266	1004.88082058109	1102.94009470536	914.449589073462	1067.66493574483	878.609834955572	950.674608174308	871.717134855356	823.980427981724	806.977460839179	769.914837511221	834.100348662926
109145	Gins4	GINS complex subunit 4 (Sld5 homolog)	protein_coding	1755.9107841797	1761.88468463697	1739.22480940244	1678.17056685434	1800.71974526293	1574.82841566499	1151.05867238651	1273.15634240596	1195.00676365631	1012.01638623402	1161.89923853578	1181.64245941974	1276.99743994843	1275.00264208381	1214.76526331129	1103.48054304145	1276.88061849539	1236.51718354416
109151	Chd9	chromodomain helicase DNA binding protein 9	protein_coding	1581.70063983278	1597.14029228334	1464.24463120354	1694.34830368134	1616.17996554342	1674.00654107901	1501.16185720428	1556.18240838613	1896.20139384842	2056.55503818822	2004.17903770845	1833.90170597982	1680.65689659387	1962.65613517849	1899.39606009022	2343.49515142691	2317.10708611642	2271.30333038163
109154	Mlec	malectin	protein_coding	32707.9546011357	31905.0781222269	33799.7296293003	33988.3465577427	32553.7884045186	31801.1152842681	39854.6719023979	38418.7141615376	38652.1915313987	34965.2617981081	35760.4606776772	34162.3090085722	32874.6674773133	30974.3950859517	33050.0973135317	31423.2132478286	31092.1482399853	32090.9134143473
109161	Ube2q2	ubiquitin-conjugating enzyme E2Q family member 2	protein_coding	3185.70867619778	4236.82334228548	3421.86525000582	3231.23330224653	3232.35993108685	3356.02747613087	3061.9336091857	2799.83766248145	2921.95428125147	2861.95938337636	2847.43032453876	3052.49936350495	2500.23649431557	2582.06131166527	2831.42294125092	2537.08822915348	2561.12381057353	2676.85588085934
109168	Atl3	atlastin GTPase 3	protein_coding	1767.59561093468	1393.41058570861	1794.81646997694	1801.12136673955	1745.35781134708	1928.46354971699	2434.77035005169	2382.21288108399	2688.53272663845	2686.91307082359	2757.08197237837	2584.09222751917	2386.11781615178	2507.60860263848	2530.5085202478	2806.08071609987	2925.04530480697	2941.30122949558
109169	Igip	IgA inducing protein	protein_coding	106.225697772517	111.925579537966	80.4093661881264	75.4961051926759	87.4135798671323	126.226705072385	61.2890467426805	44.2516324659564	21.3892261199185	56.4356963967931	48.5743828819305	73.9103962107737	33.9526645776538	93.0658862834899	84.8215146451775	90.6830732508673	82.0401056364416	458.859715617825
109181	Trip11	thyroid hormone receptor interactor 11	protein_coding	1405.3659815304	1261.36355366944	1418.58005287448	1321.18184087183	1321.88757999075	1472.64489251116	2116.57105257942	1888.06965188081	2208.67008846984	2196.20947333961	2124.64350725564	1951.23445996442	1849.47708991053	1758.94525075796	2055.9119502093	2015.40583022714	2026.81132771055	2041.35085330664
109205	Sobp	sine oculis binding protein	protein_coding	5.31128488862584	2.51518156265092	8.93437402090293	10.785157884668	7.77009598818954	14.0251894524872	10.9144877760938	18.4381801941485	16.7393943547188	13.3915211789001	8.74338891874748	7.39103962107737	5.65877742960897	10.3406540314989	9.08801942626902	8.15128748322403	9.46616603497403	2.09047706431811
109212	Pimreg	PICALM interacting mitotic regulator	protein_coding	282.560356074895	272.897199547625	341.491629243401	335.418410213174	388.504799409477	310.557766447931	196.460779969688	188.991346990022	157.164313663749	191.307445412858	146.69463630343	187.547630384838	369.706792067786	258.516350787472	314.041560174407	222.122583917855	219.825411256619	250.857247718173
109218	Tmem139	transmembrane protein 139	protein_coding	237.945563010438	204.98729735605	175.709355744424	269.6289471167	342.855485478863	261.469603364226	225.845939366864	210.195254213293	183.203371548867	317.570359385344	337.106217200597	331.672902995847	341.412904919741	363.991021908761	261.533003489297	339.2973414892	368.128679137879	389.873972495328
109222	Rarres1	retinoic acid receptor responder (tazarotene induced) 1	protein_coding	100.914412883891	91.8041270367586	71.4749921672234	73.3390736157423	82.5572698745139	59.1061555497675	12.5936397416467	51.6269045436159	26.0390578851181	27.7395795848644	39.830993963183	22.1731188632321	55.6446447244883	44.4648123354452	32.3129579600676	36.6807936745081	25.2431094265974	14.6333394502268
109229	Fam118b	family with sequence similarity 118, member B	protein_coding	1725.10533182567	1856.20399323638	1774.96230548605	2338.22222939602	2118.32241878017	2098.76942164005	1411.3272270472	1480.58586959013	1290.79329801943	1596.4606319703	1663.1868698773	1652.82123526343	1231.72722051155	1287.41142692161	1139.03176809238	1412.21055646856	1463.04855051654	1350.4481835495
109232	Sccpdh	saccharopine dehydrogenase (putative)	protein_coding	2080.96141936361	2170.60168856775	2400.36848694925	1929.4647455671	2039.65019689975	1932.47074670341	2358.36893561904	2426.46451354994	2357.46470495623	2097.68613895199	2216.93483473131	2051.9373748016	1905.12173463502	2105.35716081317	1943.82637728532	1650.63571535287	1810.14130513226	1743.4578716413
109241	Mbd5	methyl-CpG binding domain protein 5	protein_coding	175.272401324653	86.7737639114568	184.643729765327	179.033620885488	138.890465788888	152.273485484147	214.091875607994	239.696342523931	221.331992023504	200.872817683501	165.152901798564	233.741628016572	200.886598751119	229.562519499275	258.503663680541	224.160405788661	250.327501813758	213.228660560447
109242	Kif24	kinesin family member 24	protein_coding	735.081828585817	582.264531753688	689.932216058615	663.287209907081	565.274483140789	685.23068467866	643.954778789534	702.494665397058	660.276110658352	614.096899775274	667.412020797724	544.165292101821	725.26664056155	558.39531770094	682.611236906428	583.835965985921	705.755267718619	562.338330301572
109245	Lrrc39	leucine rich repeat containing 39	protein_coding	546.000086550737	423.80809330668	474.5145313324	530.629767925665	555.561863155552	552.993184126638	601.975979650711	517.190954445866	521.711124055402	617.923048683532	608.151273681769	553.404091628168	628.124294686596	669.040315837978	580.623463344965	603.195273758578	654.217252639316	513.212119290096
109246	Tspan9	tetraspanin 9	protein_coding	214.575909500484	256.548519390394	233.286432768021	181.190652462422	202.022495692928	189.340057608577	478.558310182574	557.754950872993	555.18991276484	474.442464623888	508.088044944993	463.787736222605	729.039158847956	702.130408738774	757.334952189085	528.814775474159	502.758596079732	484.990678921802
109254	Adtrp	androgen dependent TFPI regulating protein	protein_coding	1317.19865237921	1329.27345586101	1318.31652219545	1544.43460908445	1657.94423147994	1582.84280963784	973.0685640379	1023.31900077524	935.546151158173	1177.49732651614	1308.59387483921	1171.47977994076	2289.91859984843	2313.2043068463	1659.06843526222	2181.48831269783	2267.67266348933	2101.97468817186
109263	Rlf	rearranged L-myc fusion sequence	protein_coding	2215.8680555347	1823.50663292192	2228.62996410301	1969.36982974037	2218.36240462811	2261.06089959026	2595.12936276199	2469.79423700619	2751.77043864516	2505.17099768138	2492.83732950067	2439.96695490817	2748.27957164676	2804.3853733425	3020.25178933007	2715.39764284901	3139.61173493305	2862.90833958365
109264	Me3	malic enzyme 3, NADP(+)-dependent, mitochondrial	protein_coding	167.836602480577	158.456438447008	117.139570496283	250.215662924297	187.453565715073	160.287879456997	96.5512380192912	70.0650847377644	96.716500716153	157.828642465608	144.751660988153	159.831231805798	67.9053291553077	65.146120398443	101.987773561463	123.288223183763	137.785305620178	126.473862391246
109267	Ssc4d	scavenger receptor cysteine rich family, 4 domains	protein_coding	158.27628968105	228.881522201234	205.490602480767	241.587536616563	234.07414164421	232.417425212645	115.021909640373	149.349259572603	141.35488566207	181.742073142215	199.154969815915	188.471510337473	190.512173463502	188.19990337328	177.721268780372	151.817729375048	184.064339568939	193.369128449425
109270	Prr5	proline rich 5 (renal)	protein_coding	2497.36615463187	2749.09344797746	2391.43411292835	2999.35240772617	2647.66020797559	2276.08788828935	2205.56610675372	2392.35388019077	2350.02497413191	2145.5130003052	2328.65591535975	2529.58331031373	2347.44950371612	2244.95599023841	1932.71879798654	2068.3891988681	2136.19813522581	2019.4008441313
109275	Actr5	ARP5 actin-related protein 5	protein_coding	539.626544684386	621.249845974778	624.41347323866	743.097378253624	681.825922963632	694.246877898116	765.693296292118	662.852577979639	674.225605953951	795.83897291749	572.206230349141	733.560682391929	685.655198554287	702.130408738774	698.767715886462	719.351120394521	655.269048865424	729.576495447021
109284	R3hdm4	R3H domain containing 4	protein_coding	2210.55677064608	2246.05713544727	2150.20601436397	2398.61911355016	2399.98839835204	2408.32538884137	2764.72371128283	2588.72049925845	2363.04450307447	2791.1756285736	2593.87204589509	2728.21750013018	2281.43043370402	2364.90757700379	2525.45962056653	2930.38785021904	2573.74536528683	3056.27746803308
109294	Prex2	phosphatidylinositol-3,4,5-trisphosphate-dependent Rac exchange factor 2	protein_coding	10.6225697772517	13.8334985945801	8.93437402090293	4.31406315386719	4.85630999261846	10.0179924660623	8.39575982776445	9.21909009707426	1.85993270607987	5.73922336238574	9.71487657638609	11.086559431616	1.88625914320299	13.4428502409485	4.03911974500845	12.226931224836	12.6215547132987	4.18095412863622
109299	Tmem250-ps	transmembrane protein 250, pseudogene	protein_coding	3636.10563475325	3685.99858006493	3650.18814165112	3607.63531242144	3861.7377061302	3605.47548853582	3771.37531463179	3931.02001739246	3639.8883057983	3353.6195180874	3549.81590101148	3758.34364731784	4114.87432089733	4612.96576345165	4110.81412048235	3948.27987468664	3611.86824045565	3639.52056897783
109305	Orai1	ORAI calcium release-activated calcium modulator 1	protein_coding	865.739436846013	972.117673964581	844.794699087599	987.920462235587	941.152876569458	914.642712151487	823.624039103693	890.564103377373	833.24985232378	822.62201527529	1040.46328133095	930.347112303113	778.081896571234	815.877603085262	697.75793595021	787.618153066522	798.313335616143	758.843174347474
109331	Rnf20	ring finger protein 20	protein_coding	1833.45554355364	1813.44590667131	2013.21227937679	1635.02993531567	1683.19704344156	1950.50313314233	2687.4827208674	2497.45150729742	2682.02296216717	2661.08656569286	2468.55013805971	2279.21184314973	2136.18847967739	2164.29888879272	2501.22490209648	2329.23039833127	2484.34268606763	2354.92241295435
109332	Cdcp1	CUB domain containing protein 1	protein_coding	3131.5335703338	2654.77413937805	2833.18927285077	2837.57503945615	2884.64813561537	2871.15664077345	4405.25518162801	4575.43441517795	4458.25869647344	4093.0227946081	4396.95313847235	3840.56896310233	4407.24448809379	4279.99670363739	4484.43269689563	4272.2935521448	4461.71959115109	4261.43749561247
109333	Pkn2	protein kinase N2	protein_coding	3933.5375885163	3836.90947382398	3785.19646018921	3318.59308111234	3416.89971080635	3562.39812093175	3823.42902556393	3977.11546787784	4495.45735059504	4106.414315787	4363.92255811263	4189.79558519823	3989.43808787433	3886.01778503728	4470.2957777881	4071.5680978704	4160.90587048414	4392.09231213235
109342	Slc5a10	solute carrier family 5 (sodium/glucose cotransporter), member 10	protein_coding	12.747083732702	17.6062709385565	25.810413838164	11.8636736731348	10.6838819837606	8.01439397284983	20.1498235866347	19.3600892038559	28.8289569442379	16.2611328600929	12.6293395493019	9.23879952634671	9.43129571601496	17.5791118535481	23.2249385337986	24.4538624496721	13.6733509394069	2.09047706431811
109346	Ankrd39	ankyrin repeat domain 39	protein_coding	232.634278121812	321.943240019318	239.24268211529	327.868799693907	283.608503568918	268.482198090469	222.487635435758	247.993523611298	222.261958376544	244.873530128458	233.157037833266	240.208787685014	217.862931039946	263.686677803221	219.122246166709	242.500802625915	221.929003708836	252.947724782491
109359	Abraxas2	BRISC complex subunit	protein_coding	2164.87972060389	2027.23633949664	2150.20601436397	2062.12218754852	1982.34573898686	2014.61828492513	1996.51168704239	1944.30610147296	2147.29230916921	2080.46846886483	2048.86746995983	2055.63289461214	2382.34529786538	2291.48893338015	2288.16133554729	2417.87564971133	2288.7085880115	2252.48903680276
109552	Sri	sorcin	protein_coding	9055.74073510706	9404.2638627518	9248.06981985908	7693.05311913367	7883.73364201681	7662.76243729104	9305.86019309412	8287.04008826005	8426.42512489483	7577.68791280331	7168.6074257153	7549.0230929779	8078.84791033841	8634.44611630157	8266.0585581598	7454.35240340838	6804.06978669411	7075.21962418465
109593	Lmo3	LIM domain only 3	protein_coding	0	0	11.9124986945372	2.1570315769336	0	2.00359849321246	4.19787991388223	5.53145405824456	9.29966353039933	2.86961168119287	1.94297531527722	0	3.77251828640598	9.30658862834899	2.01955987250423	2.03782187080601	1.05179622610823	10.4523853215906
109620	Dsp	desmoplakin	protein_coding	10000.0871883047	11234.0584495803	9591.54686555157	9492.01745429629	10698.4509137385	11041.8312960939	14769.8206890032	16072.5616752393	16570.1404784655	16004.7808832397	17710.2199987518	16252.8961267491	17701.5989293885	19508.6778958258	19088.8799149099	19732.2291750146	19622.3103942751	20604.7871844515
109624	Cald1	caldesmon 1	protein_coding	330.361920072527	388.595551429567	238.249973890745	348.360599674776	261.269477602873	201.361648567852	112.503181692044	172.396984815289	148.794616486389	93.7406482523005	138.922735042321	164.450631568971	219.749190183149	235.766911918175	137.330071330287	93.7398060570764	124.111954680771	67.9405045903386
109637	Upk1a	uroplakin 1A	protein_coding	73.2957314630366	95.576899380735	76.4385332899473	63.6324315195411	58.2757199114216	55.0989585633426	64.6473506737863	71.9089027571792	59.5178465945557	64.0879942133075	66.0611607194254	45.2701176790989	38.6683124356613	45.4988777385951	47.4596570038493	56.0401014471652	33.6574792354632	37.628587157726
109652	Acy1	aminoacylase 1	protein_coding	3033.80592838308	3384.17679254682	3134.97257311238	3719.80095442199	3635.43366047418	3193.73599818066	2275.25091332417	2456.88751087029	2082.19466445641	2182.81795216071	2718.22246607283	2696.8055817406	2839.7631400921	2839.54359704959	2042.78481103802	2422.97020438834	2310.79630875977	2405.09386249799
109658	Txlna	taxilin alpha	protein_coding	3545.81379164661	3049.65764471424	3256.08297650685	3320.75011268927	3089.58441730387	3250.83855523721	3898.15128803104	4023.21091836321	4019.31457783859	3650.14605847733	3624.62045064965	3433.13790399044	2739.79140550235	2472.45037893138	2987.93883137	2858.04517380543	2892.43962179762	2850.36547719774
109660	Ctrl	chymotrypsin-like	protein_coding	20.1828825767782	16.348680157231	14.8906233681715	9.70664209620118	9.71261998523693	6.01079547963737	10.9144877760938	9.21909009707426	12.0895625895191	17.2176700871572	3.88595063055444	13.8581992895201	2.82938871480449	3.10219620944966	4.03911974500845	3.05673280620901	10.5179622610823	2.09047706431811
109672	Cyb5a	cytochrome b5 type A (microsomal)	protein_coding	37645.3250336023	38762.7206527947	35894.3439830898	40623.3756883904	41476.7723849558	40114.0454326066	25180.5628754312	25177.3350551098	24401.3871374148	25890.5931249491	30736.898000028	28783.4799243332	26854.671421781	31617.583766711	21013.5204734065	28397.0477696817	26293.8538564795	27190.8351755857
109674	Ampd2	adenosine monophosphate deaminase 2	protein_coding	2260.48284859916	2223.42050138341	2194.87788446849	2133.30422958733	1967.776809009	2016.62188341834	3072.84809696179	2864.37129316097	2947.06337278355	2866.74206951168	2511.2955949958	2436.27143509763	2000.37782136677	1887.16936074855	2413.37404764255	2023.55711771037	2202.46129747062	2111.38183496129
109685	Hyal3	hyaluronoglucosaminidase 3	protein_coding	37.1789942203809	16.348680157231	27.7958302872536	8.62812630773439	15.5401919763791	14.0251894524872	17.6310956383054	20.2819982135634	3.71986541215973	7.65229781651432	25.2586790986038	16.6298391474241	37.7251828640598	17.5791118535481	34.3325178325718	33.6240608682991	28.3984981049221	12.5428623859087
109689	Arrb1	arrestin, beta 1	protein_coding	2811.79422003852	2732.74476782023	2921.54030483526	3680.97438603718	3856.88139613758	3642.54206066025	4778.02691798075	4450.97669886745	4594.96375037031	5151.90950496827	5335.41021575124	4828.19663246879	6112.42275354929	6902.3865660255	6362.62337832456	7713.15578100074	7337.33047333098	7213.19111042964
109700	Itga1	integrin alpha 1	protein_coding	467.393070199074	295.533833611483	447.711409269691	346.203568097842	382.677227418335	377.678315970548	521.376685304173	522.72240850411	511.481494171963	513.660490933524	521.688872151933	450.853416885719	519.664393952424	559.42938310409	645.2493792651	524.739131732547	533.26068663687	573.835954155322
109711	Actn1	actinin, alpha 1	protein_coding	6269.44068253395	5114.62170765065	6171.66703199483	5530.62896325774	6012.11177086166	6513.6987014337	8777.76689992774	8967.40893742413	9864.15310669457	8129.6098928194	8549.09138721976	7688.52896582573	8236.35054879586	8198.07051617231	9484.8629412161	8086.07718335824	8330.22611077714	8638.8964682946
109729085	Htd2	hydroxyacyl-thioester dehydratase type 2	protein_coding	0	618.734664412127	213.432268277126	648.187988868546	235.045403642734	108.194318633473	131.813429295902	94.0347189901574	37.1986541215973	120.523690610101	82.5764508992818	129.343193368854	44.3270898652703	0	73.7139353464043	55.0211905117622	122.008362228554	50.1714495436347
109731	Maob	monoamine oxidase B	protein_coding	3458.70871947315	3214.40203706788	3359.3246318595	2685.50431328233	2665.14292394901	2874.16203851327	2161.06857966657	2606.23677044289	2587.16639415709	1883.42180008959	2335.45632896322	2296.76556224979	5140.05616522815	5930.36508706461	4252.18331155765	5143.46240191436	5032.84494192786	5335.94270667198
109754	Cyb5r3	cytochrome b5 reductase 3	protein_coding	7435.79884407618	7740.47125905821	6992.63673369336	8513.8036341569	7792.43501415559	7844.08810092677	5955.9520218161	5945.39120360319	5639.31596483415	6461.40896881928	6774.18343671402	6214.0165614208	10931.8148644329	11436.7633588378	7493.57690692693	9497.2688288914	9271.58373314401	9490.76587200423
109778	Blvra	biliverdin reductase A	protein_coding	1405.3659815304	1585.82197525141	1566.49357833165	1630.7158721618	1556.93298363348	1499.69347216952	1299.66362133794	1192.0283495517	1141.99868153304	1239.67224627532	1058.92154682608	1161.31710046178	1267.56614423241	1376.3410515925	1204.66746394877	1245.10916306247	1165.39021852791	1210.38622024019
109785	Pgm3	phosphoglucomutase 3	protein_coding	2666.26501409017	2927.67133892567	2931.46738708071	3113.67508130365	3346.96884691264	3178.70900948156	1825.23818655599	2131.45363044357	1926.89028349874	2017.33701187859	2294.65384734239	2355.89387921841	1563.70882971528	1785.83095123986	1849.91684321387	1986.87632403586	1793.31256551452	1914.87699091539
109791	Clps	colipase, pancreatic	protein_coding	711.712175075863	1022.4213052176	950.021770889345	882.225914965841	827.515222742186	716.286461323454	723.714497153296	617.679036503975	530.080821232762	569.139650103253	478.943415215834	600.521969212536	589.455982250935	621.473307293083	684.630796778933	359.67556019726	388.112807433935	478.719247728848
109801	Glo1	glyoxalase 1	protein_coding	8400.32817985063	10671.9153703279	9868.51246019956	10069.023401126	10681.9394597636	9103.3497539108	7661.13084283506	7366.05298756233	6984.97727768294	7352.9016644432	7971.05623092479	8587.46415973927	9008.77366793749	9720.21478960895	8541.72848075662	9395.3777353511	8114.60788442496	9422.82536741389
109815	Selenos	selenoprotein S	protein_coding	3191.01996108641	3323.81243504319	3438.74128982308	3978.64474365402	4086.09922778918	3758.75077326657	2655.5788335219	2293.70961615208	2121.25325128409	2791.1756285736	2614.2732867055	2960.11136824149	1840.04579419452	2115.69781484467	1883.23958111019	2210.01781888912	1901.64757680367	2227.40331203095
109820	Pgc	progastricsin (pepsinogen C)	protein_coding	41.4280221312816	64.1371298475985	38.715620757246	26.96289471167	11.6551439822843	22.039583425337	37.78091922494	46.0954504853713	38.1286204746373	12.4349839518358	7.77190126110887	15.7059591947894	35.8389237208568	17.5791118535481	67.6552557288916	10.18910935403	12.6215547132987	3.13571559647717
109821	F11	coagulation factor XI	protein_coding	57.3618767971591	46.5308589090421	33.7520796345222	34.5125052309375	36.9079559439003	26.0467804117619	8.39575982776445	18.4381801941485	13.0195289425591	8.60883504357861	22.344216125688	13.8581992895201	35.8389237208568	26.8857004818971	21.2053786612944	15.2836640310451	25.2431094265974	14.6333394502268
109857	Cbr3	carbonyl reductase 3	protein_coding	6837.74816561691	8430.88859800589	7495.93980353756	5719.36922623943	6472.48995816189	5058.08439611485	7468.02836679648	6302.16999035996	6748.76582401079	6124.70786489265	6154.37431114059	6866.27580798087	10696.0324715326	12557.6902558522	8871.92651991107	10496.8204565217	8088.31297877225	10026.9732390018
109880	Braf	Braf transforming gene	protein_coding	1402.17921059722	1100.39193365978	1271.65923564185	1007.33374642799	1107.23867831701	1174.1087170225	1626.25867863797	1707.37548597815	2034.76638045137	1662.46170063774	1733.13398122728	1600.16007796325	1730.64276388874	1560.40469335318	2094.28358778688	1582.36868268086	1640.80211272883	1595.03400007472
109889	Mzf1	myeloid zinc finger 1	protein_coding	29.7431953763047	32.697360314462	33.7520796345222	43.1406315386719	48.5630999261846	48.086363837099	39.4600711904929	39.6420874174193	53.9380484763161	58.3487708509217	39.830993963183	51.7372773475416	30.1801462912479	21.7153734661476	39.3814175138324	22.4160405788661	56.7969962098442	51.2166880757937
109900	Asl	argininosuccinate lyase	protein_coding	3932.47533153857	4259.45997634934	3937.08081854456	5036.66873213995	4565.90265505988	3926.05124744981	3485.07990450502	3291.21516465551	2964.73273349131	3418.66404952777	3446.83820930178	3684.43325110707	3920.58962914742	4065.94516518536	3486.77011987855	3735.32748918741	3454.09880653941	3884.10638550305
109901	Cela1	chymotrypsin-like elastase family, member 1	protein_coding	328.237406117077	423.80809330668	375.243708877923	941.544283331515	878.992108663942	854.534757355113	293.012017988979	287.635611028717	256.670713439021	709.750622481703	697.528138184521	773.287520355219	372.536180782591	367.09321811821	277.689482469331	591.987253469145	619.507977177745	621.916926634638
109905	Rap1a	RAS-related protein 1a	protein_coding	4205.47537481394	4136.21607977944	3970.83289817908	3638.91227028698	3994.80059992795	3899.00266779144	2872.18943707822	2781.3994822873	2998.21152220074	3002.57035575481	3101.96009084008	3314.8812700532	2654.90974405821	2895.38312881969	2747.611206542	2518.74783231623	2563.22740302575	2571.28678911128
109910	Zfp91	zinc finger protein 91	protein_coding	7829.89618281222	7281.45062387442	7623.00645627929	7422.3456562285	7550.59077652319	7914.21404818921	7831.56476733868	7232.37618115476	8186.49380581053	8233.87245056941	8137.18062038099	7799.39456014189	7240.40572118468	7256.03693390277	7813.67714671885	7683.60736387405	7940.00971089099	8097.4629086362
109929	Zbtb25	zinc finger and BTB domain containing 25	protein_coding	357.980601493382	329.488784707271	423.886411880617	333.261378636241	342.855485478863	316.568561927568	412.231807543235	403.796146251853	365.476776744694	366.353757965623	434.254982964458	422.213138354045	342.356034491343	289.538312881969	321.110019728172	316.881300910334	320.797848963009	291.621550472376
109934	Abr	active BCR-related gene	protein_coding	3960.09401295943	3654.55881053179	3913.25582115548	4261.21588023232	4462.94888321637	4771.56981158547	5696.52304313818	5230.91172107993	5749.98196084591	6242.36194382156	6646.91855356336	6076.35844847823	6327.45629587444	6121.66718664734	5615.386225498	7523.63834701578	7060.70806586452	7735.81037650917
110006	Gusb	glucuronidase, beta	protein_coding	3735.95779065942	5263.01741984705	5909.59206071501	6093.61420483741	5462.37747969725	5730.29169058763	6987.79090464836	4918.38456678912	5685.81428248615	6319.84145921377	6660.5193807703	7072.30103741841	5200.41645781065	3625.43330344351	5036.78232202554	5502.11905117622	5211.65030036626	4373.27801855349
110012	Tpgs1	tubulin polyglutamylase complex subunit 1	protein_coding	854.054610091036	1037.51239459351	820.969701698525	1177.73924100574	971.261998523693	831.49337468317	580.147004098524	686.822212232032	524.501023114522	594.966155233989	635.35292809565	672.58460551804	608.318573682965	611.132653261584	525.085566851099	584.854876921324	578.487924359524	655.364559663728
110033	Kif22	kinesin family member 22	protein_coding	2575.97317098353	2400.7408015503	2730.94032572266	3136.32391286145	2954.57899950907	2774.98391309925	2849.52088554326	2677.22376419036	2679.23306310805	2793.08870302773	2833.82949733182	2764.24881828294	2628.50211605337	2648.24149746686	2646.63321291679	2319.04128897724	2473.82472380655	2467.80817442753
110052	Dek	DEK proto-oncogene (DNA binding)	protein_coding	9192.77188523361	9726.20710277112	10239.7853361793	5898.40284712492	6322.91561038924	8604.4537291009	6430.3124520848	7325.48899113521	7028.68569627581	6766.54434425279	6622.6313621224	6131.79124563631	6401.96353203095	5943.80793730556	7322.92409770032	6015.65016261933	6504.30786225327	6791.95998196954
110074	Dut	deoxyuridine triphosphatase	protein_coding	4078.00453748692	4436.78027651623	4900.00779635298	4145.81469086637	4108.43825375522	4159.47047190906	2884.78307681987	2589.64240826816	2390.94349366567	2607.52048097726	2109.09970473342	2250.57156461806	2765.25590393559	2575.85691924637	2816.27624220714	2636.94150082297	2342.35019554302	2738.52495425673
110075	Bmp3	bone morphogenetic protein 3	protein_coding	442.961159711395	433.868819557284	410.981204961535	724.762609849688	485.630999261846	498.896024809902	711.120857411649	701.572756387351	705.844461957309	907.753828484012	947.200466197644	911.86951325042	1459.96457683912	1613.14202891383	1636.85327666468	2138.6940534109	1962.65175791795	2076.88896340004
110078	Pygb	brain glycogen phosphorylase	protein_coding	3124.09777148972	3113.79477456184	3215.38193930051	3504.09779672863	3339.19875092446	3452.20020380506	3060.25445722014	2911.38865265605	2910.79468501499	2756.74028839928	2955.26545453665	2779.95477747772	3548.99657793643	3730.9079745648	3556.44493547994	3857.59680143577	3674.97601402214	3717.91345888976
110094	Phka2	phosphorylase kinase alpha 2	protein_coding	1032.51378234886	874.025593021195	978.810309401143	908.110293889044	962.520640536979	896.610325712575	1051.98870641889	1015.02181968788	1014.59329116657	1062.71285926843	980.231046557357	960.835150740058	1155.33372521183	980.294002186094	1055.22003338346	1037.25133224026	1087.55729779591	961.619449586331
110095	Pygl	liver glycogen phosphorylase	protein_coding	343.10900380523	431.353637994633	225.344766971663	344.046536520909	294.292385552679	249.448012404951	131.813429295902	189.91325599973	148.794616486389	132.002137334872	202.069432788831	228.198348300764	348.957941492553	360.888825699311	284.757942023096	281.219418171229	323.953237641333	285.350119279422
110109	Nop2	NOP2 nucleolar protein	protein_coding	6394.78700590552	6041.46611348751	6148.8347428303	6131.36225743375	5412.84311777254	5189.32009742026	8213.57183950196	8182.86437016311	7941.91265496103	6888.98110931702	7471.71157489854	7081.53983694475	4429.87959781223	4279.99670363739	5049.90946119682	4466.90554080677	4422.80313078509	4385.8208809394
110119	Mpi	mannose phosphate isomerase	protein_coding	2842.59967239255	2610.75846203166	2542.32576305916	3313.20050217	3083.75684531272	2677.80938617845	2580.85657105479	2706.724852501	2476.50039814534	2874.39436732819	3452.66713524762	3195.70075616333	3570.68855808326	3334.86092515839	2940.47917436615	3729.21402357499	3663.40625553495	3338.49187171602
110135	Fgb	fibrinogen beta chain	protein_coding	1522.21424908017	1325.50068351704	1077.08842363108	1668.46392475814	1275.26700406161	849.525761122082	387.884104042718	747.668206872722	504.971729700684	307.048449887637	623.695076203987	586.663769923016	952.560867317511	879.989658080555	515.99754742483	490.096159928845	754.137894119598	372.104917448624
110147	Ehmt2	euchromatic histone lysine N-methyltransferase 2	protein_coding	5908.27331010739	6349.57585491225	5999.92850914859	6885.24479357204	6666.74235786663	6324.35864382512	7099.45451035762	6417.40861657339	6550.68299081329	6719.67402012664	6346.72886735303	6938.33844428638	7211.16870446504	7276.71824196576	7103.80185153362	7483.90082053506	7344.69304691374	7300.991147131
110157	Raf1	v-raf-leukemia viral oncogene 1	protein_coding	2765.05491301861	2326.5429454521	2185.94351044758	2633.73555543592	2501.97090819703	2976.34556166711	3359.14350708856	3253.41689525751	3087.48829209258	2812.21944756901	2968.86628174359	2450.12963438715	3249.08137416715	3112.53686348116	3398.91926542461	3438.82440698514	3738.08378758863	3459.73954144647
110172	Slc35b1	solute carrier family 35, member B1	protein_coding	4175.73217943764	4531.09958511564	4362.95264687426	5362.38050025692	4762.09757876167	4944.88108124834	3622.77036568036	3661.8225865579	3540.38190602302	4088.24010847278	4196.82668099879	4606.46544383647	2580.40250790169	2606.87888134087	2049.85327059179	2877.40448157808	2649.47469356662	2893.22025701627
110173	Manba	mannosidase, beta A, lysosomal	protein_coding	1274.7083732702	1402.21372117789	1431.48525979356	1583.26117746926	1699.70849741646	1672.0029425858	1435.67493054772	1322.93942893016	1311.25255778631	1291.32525653679	1418.37198015237	1392.28708862045	2020.1835423704	1909.91879961784	1814.57454544505	2095.89979412398	1980.53229376179	2032.98894504936
110175	Ggct	gamma-glutamyl cyclotransferase	protein_coding	598.05067845927	652.689615507914	623.420765014115	582.398525772071	676.969612971014	687.234283171873	613.730043409582	554.98922384387	512.411460525003	561.487352286738	629.524002149819	660.57416613379	373.479310354192	385.706395374908	409.970654118358	416.734572579829	399.682565921126	446.316853231917
110196	Fdps	farnesyl diphosphate synthetase	protein_coding	31894.2657561982	38801.7059670158	33850.3577487521	42168.8888132633	37266.3516213556	35290.3820601976	24003.4773475786	20920.8811572906	19572.0718660784	23266.8115111118	24358.1100399728	26324.1114904197	19101.2032136451	20124.9808761031	15587.9728759239	17334.7317440113	16391.1923876706	17308.1048540218
110197	Dgkg	diacylglycerol kinase, gamma	protein_coding	280.435842119445	266.609245640998	232.293724543476	309.534031289971	353.539367462624	377.678315970548	376.130040283848	326.355789436429	326.418189917016	325.222657201859	372.079772875587	341.835582474828	430.067084650282	437.409665532403	496.81172863604	429.980414740068	439.650822513238	510.076403693619
110198	Akr7a5	aldo-keto reductase family 7, member A5 (aflatoxin aldehyde reductase)	protein_coding	11565.8539734716	14843.3439919844	12713.6142317449	15882.2235009621	14972.9749692412	12579.5931396344	9074.9767978306	8600.48915156058	7529.0075942113	8343.8742316818	8613.20957262391	9787.5842182117	11915.4990076133	12380.8650719136	9012.28593105011	11150.9612770505	9467.21783120014	9857.64459679205
110208	Pgd	phosphogluconate dehydrogenase	protein_coding	31791.2268293589	32433.2662503836	32126.0235627178	34682.9107255153	32742.2132322322	30680.1019273158	32820.7043186968	33565.7851344377	33107.7321345747	30246.6636569999	34511.1275499539	33418.5856467013	24240.3162493016	24846.5235068855	22300.9898921279	25262.8777323821	24904.4310417906	25246.6915057698
110213	Tmbim6	transmembrane BAX inhibitor motif containing 6	protein_coding	48957.2995893976	50328.7830686449	47846.5510066088	53239.853381875	57200.5328790558	53217.5795782161	44267.4832678709	43882.8688620735	41270.9767815592	44547.8517388381	49119.3874578657	50785.6809963279	49311.5296511842	54026.8151183722	43451.8404368647	52957.8958675711	47234.0649220682	51572.0691767278
110253	Triobp	TRIO and F-actin binding protein	protein_coding	1544.5216456124	1538.03352556104	1649.88106919341	1972.60537710577	1884.24827713596	1836.29801902922	1732.88482845058	1464.9134164251	1630.231016879	1767.68079561481	1775.87943816338	1780.31666872701	1837.21640547971	1690.69693415007	1925.65033843278	1987.89523497126	1904.802965482	1881.4293578863
110257	Hba-a2	hemoglobin alpha, adult chain 2	protein_coding	10.6225697772517	26.4094064078347	11.9124986945372	42.0621157502051	34.9654319468529	24.0431819185495	6.71660786221156	8.29718108736683	14.8794616486389	8.60883504357861	7.77190126110887	13.8581992895201	31.1232758628494	19.6472426598479	0	14.2647530956421	22.0877207482727	7.31666972511339
110265	Msra	methionine sulfoxide reductase A	protein_coding	6861.11781912687	6364.66694428816	6152.80557572848	6982.31121453405	7600.12513844789	6909.40940384316	4020.7293815164	4152.27817972225	4199.72805032834	4455.55040366546	5374.26972205679	5129.38149702769	5262.66300953635	5809.37943489607	3951.26889055452	5122.0652722709	4956.06381742196	4848.86155068586
110279	Bcr	BCR activator of RhoGEF and GTPase	protein_coding	1761.22206906833	1473.89639571344	1722.34876958518	1764.45182993168	1761.86926532198	1775.18826498624	1827.75691450432	1873.31910772549	1944.5596442065	1846.11684823408	2204.305495182	1808.03306730605	1911.72364163623	1895.44188397375	1856.98530276764	1975.66830374642	2168.80381823516	2065.39133954629
110310	Krt7	keratin 7	protein_coding	6308.74419070978	7898.92769750522	7020.43256398061	8484.6837078683	8544.19180101292	7575.6059028363	9343.64111231906	10241.4871888398	8634.73758797578	10626.1720554572	10682.4782833941	10907.3267208049	9219.09156240462	9979.76520579957	10429.0071816118	10212.5443055443	9378.86694820705	9774.02551421933
110312	Pmch	pro-melanin-concentrating hormone	protein_coding	10.6225697772517	11.3183170319291	5.95624934726862	6.47109473080079	3.88504799409477	10.0179924660623	6.71660786221156	14.7505441553188	3.71986541215973	8.60883504357861	5.82892594583165	4.61939976317335	5.65877742960897	11.3747194346488	10.0977993625211	8.15128748322403	3.15538867832468	14.6333394502268
110323	Cox6b1	cytochrome c oxidase, subunit 6B1	protein_coding	21673.2291165266	28836.5566157928	25057.9410039591	27173.205290421	26370.7345219168	24594.1715041829	15497.7330660704	14650.0560732607	12706.1302815846	17402.2817719806	15114.4049775415	17633.1727759853	18961.6200370481	19815.7953205613	14688.2589527232	17892.0760256767	15124.8297314363	17903.8908173525
110326	Tas1r1	taste receptor, type 1, member 1	protein_coding	2.12451395545034	3.77277234397638	3.97083289817908	3.23554736540039	0	4.00719698642491	10.9144877760938	11.0629081164891	4.64983176519966	2.86961168119287	2.91446297291583	1.84775990526934	13.2038140024209	9.30658862834899	7.06845955376479	3.05673280620901	2.10359245221645	10.4523853215906
110350	Dync2h1	dynein cytoplasmic 2 heavy chain 1	protein_coding	137.031150126547	169.774755478937	133.022902088999	143.442599866084	139.861727787412	167.30047418324	174.631804417501	199.132346096804	202.732664962705	152.089419103222	168.067364771479	139.505872847835	331.038479632125	332.969059814264	372.60879647703	358.656649261857	341.833773485173	330.295376162262
110351	Rap1gap	Rap1 GTPase-activating protein	protein_coding	1371.37375824319	1159.49870038207	1182.31549543282	965.271630677784	1002.34238247645	1017.82803455193	778.286936033765	678.525031144665	728.163654430267	557.661203378481	581.921106925527	559.87125129661	837.499059582128	846.899565179758	894.665023519372	742.78607190879	715.221433753593	664.771706453159
110355	Grk2	G protein-coupled receptor kinase 2	protein_coding	3828.37414772151	3265.96325910222	3676.99126371383	4047.66975411589	3851.05382414644	3745.72738306069	4114.76189158736	3656.29113249965	3804.49235028637	4101.63162965168	4050.13204469536	4076.15835102417	3602.75496351771	3719.53325513015	3890.68209437939	3951.33660749285	3640.26673856057	3718.95869742192
110379	Sec13	SEC13 homolog, nuclear pore and COPII coat complex component	protein_coding	9159.84191892413	9555.17475651085	9380.10001372353	10085.201137953	10054.5042087173	9631.29795687228	7648.53720309342	7614.96842018334	7193.28974076388	7743.16885308543	8159.52483650668	8393.44936968598	7123.4576543061	7554.88183541308	6566.59892544749	7266.87279129422	6794.60362065914	6717.74804618625
110380	Shroom2	shroom family member 2	protein_coding	1290.64222793608	1289.0305508586	1378.87172389269	1174.50369364034	1224.76138013838	1306.34621757452	1465.89966592767	1420.66178395914	1719.50778677084	1525.67687716754	1563.12364114052	1456.03480535224	1422.23939397506	1626.58487915477	1566.16868112703	1591.53888109949	1479.87729013427	1595.03400007472
110382	C8b	complement component 8, beta polypeptide	protein_coding	99.8521559061659	86.7737639114568	53.6062441254176	100.301968327412	78.6722218804191	61.10975404298	26.8664314488463	46.0954504853713	31.6188560033577	23.9134306766073	57.3177718006779	37.8790780580215	77.3366248713227	37.226354513396	25.2444984063028	31.5862389974931	50.4862188531948	21.9500091753402
110385	Pde4c	phosphodiesterase 4C, cAMP specific	protein_coding	15.9338546658775	21.3790432825328	10.9197904699925	24.8058631347364	18.4539779719502	19.0341856855183	22.668551534964	20.2819982135634	22.3191924729584	22.956893449543	10.6863642340247	35.1074382001175	26.4076280048419	20.6813080629978	14.1369191075296	19.3593077726571	33.6574792354632	0
110391	Qdpr	quinoid dihydropteridine reductase	protein_coding	13424.8036844907	15546.3372387453	14915.4410737852	15780.8430168462	15941.3231817694	14877.7206113491	10289.8432449081	9668.98169381148	9026.25342260559	9987.20518777826	9846.99889782494	10699.4537314621	9660.47620191412	10248.6222106185	8495.27860368903	10020.9890496885	8368.09077491704	9775.07075275149
110417	Pigh	phosphatidylinositol glycan anchor biosynthesis, class H	protein_coding	1017.64218466071	753.296878013951	875.568654048487	557.592662637335	1000.3998584794	661.187502760111	847.132166621433	721.854754600914	764.432342198825	582.531171282153	992.860386106658	633.781647507384	480.996081516763	741.42489405847	654.337398691369	580.779233179712	486.981652688108	431.68351378169
110446	Acat1	acetyl-Coenzyme A acetyltransferase 1	protein_coding	7229.7209903975	7449.96778857203	7292.43461750588	7473.03589828644	7995.42877184704	7589.63109228879	5365.73010592426	5328.63407610892	4976.24995511668	5269.56358389718	5552.05196340465	5374.20968447588	6594.36196463766	6766.92399821287	6418.16127481843	6420.15780397433	6215.0639000735	6069.70015624764
110454	Ly6a	lymphocyte antigen 6 complex, locus A	protein_coding	195.455283901431	782.221465984437	359.360377285207	216.781673481826	262.240739601397	352.633334805393	324.915905334484	490.455593164351	385.006070158532	483.051299667467	446.88432251376	510.905613806973	302.74459248408	395.012984003257	407.951094245854	409.602196032007	332.367607450199	406.597789009873
110460	Acat2	acetyl-Coenzyme A acetyltransferase 2	protein_coding	14736.6910519813	16488.2727339581	16063.0117813589	17093.3967314103	16805.7463604555	17161.8228936113	12438.318184833	10703.3636027032	10809.9288877362	12103.0655340445	11103.1324391517	12071.4154611246	8365.55930010527	8224.95621665421	8297.36173618361	8573.11661048087	8213.47672967913	8639.94170682675
110521	Hivep1	human immunodeficiency virus type I enhancer binding protein 1	protein_coding	603.361963347896	422.550502525355	629.377014361384	545.7289889642	600.239915087642	601.079547963737	1004.13287540063	1068.49254225091	1086.20070035064	1012.97292346108	1019.0905528629	962.682910645327	945.9589603163	1009.24783347429	1149.1295674549	1099.40489929984	1220.08362228554	1108.99808262076
110524	Dgkq	diacylglycerol kinase, theta	protein_coding	646.914499434628	570.946214721759	657.172844648638	666.522757272481	642.004181024161	682.225286938842	1297.98446937238	1123.80708283335	1290.79329801943	1500.80690926387	1248.36164006561	1248.16181600944	1223.23905436714	1080.59834629163	1112.77748974983	1428.51313143501	1435.70184863773	1522.91254135574
110532	Adarb1	adenosine deaminase, RNA-specific, B1	protein_coding	27.6186814208544	37.7277234397638	34.7447878590669	39.9050841732715	25.252811961616	35.062973631218	12.5936397416467	39.6420874174193	22.3191924729584	43.0441752178931	43.7169445937374	41.5745978685602	29.2370167196464	23.7835042724474	37.3618576413282	21.3971296434631	14.7251471655152	11.4976238537496
110542	Amhr2	anti-Mullerian hormone type 2 receptor	protein_coding	0	2.51518156265092	6.94895757181339	14.0207052500684	3.88504799409477	7.0125947262436	4.19787991388223	0	10.2296298834393	10.5219094977072	8.74338891874748	5.54327971580802	0	0	0	3.05673280620901	6.31077735664935	9.4071467894315
110557	H2-Q6	histocompatibility 2, Q region locus 6	protein_coding	280.435842119445	261.578882515696	287.885385117983	208.153547174092	225.332783657497	239.430019938889	221.648059452982	210.195254213293	216.682160258304	222.87317390598	191.383068554806	217.111788869148	301.801462912479	271.959201028421	303.943760811886	230.273871401079	287.140369727546	234.133431203628
110558	H2-Q9	histocompatibility 2, Q region locus 9	protein_coding	186.95722807963	210.017660481352	175.709355744424	185.504715616289	201.051233694404	163.293277196815	156.161132796419	181.616074912363	137.63502024991	193.220519866987	225.385136572157	201.405829674358	272.564446192832	231.630650305575	260.523223553045	322.994766522752	281.881388597004	256.083440378969
110593	Prdm2	PR domain containing 2, with ZNF domain	protein_coding	1768.65786791241	1540.54870712369	1643.92481984614	1751.50964047008	1723.01878538103	1677.01193881883	2171.14349145989	2193.22153409397	2384.43372919439	2261.25400477998	2357.8005450889	2191.44324764944	1891.9179206326	2070.19893710608	2355.81659127618	2365.91119200577	2440.16724457108	2314.15811020015
110595	Timp4	tissue inhibitor of metalloproteinase 4	protein_coding	0	15.0910893759055	9.9270822454477	10.785157884668	6.79883398966585	0	3.35830393110578	6.45336306795198	1.85993270607987	0	1.94297531527722	1.84775990526934	0	6.20439241889933	6.05867961751268	2.03782187080601	4.2071849044329	0
110596	Arhgef28	Rho guanine nucleotide exchange factor (GEF) 28	protein_coding	403.657651535564	373.504462053662	406.017663838811	492.881715329327	595.383605095024	568.020172825732	552.440996666901	519.034772465281	491.952200758125	662.880298355553	707.243014760907	626.390607886307	789.399451430452	722.811716801772	803.784829256682	876.263404446583	861.421109182637	822.602724809177
110599566	Eef1akmt4	EEF1A lysine methyltransferase 4	protein_coding	1121.74336847778	1351.91008992487	1252.7977793755	1337.35957769883	1177.16954221072	1027.84602701799	938.645948744066	893.329830406496	851.849179384579	899.144993440433	860.738064667808	973.769470076943	662.07695926425	582.178821973387	642.220039456344	583.835965985921	597.420256429472	620.871688102479
110606	Fntb	farnesyltransferase, CAAX box, beta	protein_coding	959.218050885827	955.76899380735	993.700932769315	1022.43296746652	960.578116539932	998.79384886641	1065.42192214331	987.364549396653	1128.04918623744	942.189168658326	958.858318089307	1010.72466818233	892.200574735015	970.987413557745	1109.74814994107	1024.00549008002	1043.38185629936	998.202798211898
110611	Hdlbp	high density lipoprotein (HDL) binding protein	protein_coding	23364.3422250651	20532.6846867008	21725.4194941623	23309.9617361329	23970.7461235647	22741.844697208	24902.6632251321	25723.1051888566	26057.6572121789	23101.3305708297	26606.1324797486	23343.6747632202	26683.0218397495	27105.956412768	26526.918925343	26280.7697568497	28171.3101200827	25910.4179736908
110616	Atxn3	ataxin 3	protein_coding	1425.54886410718	1292.80332320257	1405.67484595539	1324.41738823723	1260.69807408375	1402.51894524872	1670.75620572513	1375.48824248348	1676.729334531	1807.85535915151	1647.64306735508	1658.36451497923	1509.00731456239	1411.4992752996	1814.57454544505	1689.35433089818	1634.49133537218	1669.24593585801
110637	Grik4	glutamate receptor, ionotropic, kainate 4	protein_coding	24.4319104876789	20.1214525012074	17.8687480418059	17.2562526154688	9.71261998523693	13.023390205881	68.8452305876685	48.8611775144936	43.7084185928768	24.8699679036716	24.2871914409652	46.1939976317335	38.6683124356613	41.3626161259955	23.2249385337986	14.2647530956421	8.4143698088658	18.814293578863
110639	Prps2	phosphoribosyl pyrophosphate synthetase 2	protein_coding	6183.39786733821	6513.06265648456	6592.57531920182	5809.96455247064	6156.82980864169	6552.76887205134	6337.95909397939	6775.10931233987	6740.39612683343	6758.89204643628	6799.44211581263	7013.17272044979	4998.58672948793	5023.48972850216	5284.17840640731	5395.13340295891	5071.76140229386	5569.03089934345
110648	Lmx1a	LIM homeobox transcription factor 1 alpha	protein_coding	147.653719903798	167.259573916286	152.877066579895	119.715252519815	154.430657765267	123.221307332566	123.417669468137	175.162711844411	123.685524954311	133.915211789001	131.150833781212	111.789474268795	144.298824455029	172.688922326031	173.682149035363	167.101393406093	158.821230142342	186.052458724312
110651	Rps6ka3	ribosomal protein S6 kinase polypeptide 3	protein_coding	2505.86421045367	2635.91027765817	2759.72886423446	2411.56130301176	2402.90218434762	2744.92993570107	3661.39086088808	3340.99825117971	3891.90918747212	4107.37085301406	3766.45764866489	4021.64943381872	3323.58861032367	3506.51578208127	3883.61363482563	3813.78363121344	3353.12636883302	3797.35158733385
110695	Aldh7a1	aldehyde dehydrogenase family 7, member A1	protein_coding	1289.57997095835	1466.35085102549	1436.44880091628	1308.23965141023	1134.43401427567	1107.98996674649	1430.63747465106	1420.66178395914	1333.57175025926	980.450657740898	1138.58353475245	1228.76033700411	1982.45835950634	2001.95062049818	1826.69190468007	1587.46323735788	1690.23653535592	1576.21970649586
110749	Chaf1b	chromatin assembly factor 1, subunit B (p60)	protein_coding	2168.06649153707	1932.91703089723	2082.70185509493	1933.77880872097	1806.54731725407	2028.64347437761	1685.02899743233	1977.49482582243	1659.05997382324	1411.84894714689	1350.36784411767	1400.60200819416	1887.20227277459	1628.65300996107	2179.10510243206	1689.35433089818	2075.19395411153	1854.25315605016
110750	Cse1l	chromosome segregation 1-like (S. cerevisiae)	protein_coding	6641.23062473776	7107.9030960515	7247.76274740136	6642.57874116701	6490.94393613384	6734.09453568707	7588.92730831629	7791.97495004716	7942.84262131407	6519.7577396702	6975.28138184521	6731.38933489621	5326.79582040525	5211.68963187544	5874.89966911479	5340.11221244714	5374.67871541303	5431.05941309845
110784	Nr3c2	nuclear receptor subfamily 3, group C, member 2	protein_coding	489.700466731303	393.625914554869	395.097873368818	110.008610423613	518.653907211652	510.917615769177	530.612021114714	555.911132853578	584.948836062118	617.923048683532	704.328551787992	657.802526275886	734.697936277565	675.244708256877	702.806835631471	850.790631061508	732.050173371325	767.205082604747
110789	Adgrv1	adhesion G protein-coupled receptor V1	protein_coding	6.37354186635101	22.6366340638583	14.8906233681715	17.2562526154688	8.74135798671323	7.0125947262436	5.87703187943512	3.6876360388297	10.2296298834393	8.60883504357861	11.6578518916633	10.1626794789814	58.4740334392927	46.532943141745	28.2738382150592	71.3237654782103	82.0401056364416	55.3976422044299
110796	Tshz1	teashirt zinc finger family member 1	protein_coding	776.509850717098	910.495725679634	728.647836815861	703.192294080352	756.613096849957	858.541954341538	821.94488713814	916.377555649181	1040.63234905168	886.710009488597	855.880626379615	854.58895618707	804.489524576076	836.55891114826	904.762822881893	988.343607340914	986.584860089515	955.348018393377
110809	Srsf1	serine and arginine-rich splicing factor 1	protein_coding	24289.5680526637	26222.0253814172	25168.1316168836	22532.3518526483	22545.9047717305	23517.2373140812	23331.8165613574	24552.2807465282	24158.6659192714	22140.9671948571	21051.166053371	23046.1854184719	12643.5950368897	12338.4683903845	14680.1807132332	13264.1825570763	13814.2916337054	13734.43431257
110816	Pwp2	PWP2 periodic tryptophan protein homolog (yeast)	protein_coding	2091.58398914086	2002.08452387013	2077.7383139722	1988.78311393278	1849.28284518911	1841.30701526225	2929.28060390702	2684.59903626802	2498.8195906183	2453.5179874199	2272.30963121671	2427.95651552391	1499.57601884638	1446.65749900669	1678.25425405101	1568.10392958522	1460.94495806432	1565.76732117427
110821	Pcca	propionyl-Coenzyme A carboxylase, alpha polypeptide	protein_coding	1581.70063983278	1447.48698930561	1538.69774804439	1553.06273539219	1631.7201575198	1517.72585860844	1536.4240484809	1532.21277413374	1392.15963050078	1393.67473983267	1421.28644312529	1473.5885244523	1957.93699064471	2113.62968403837	2265.94617694974	1894.15542891418	1824.86645229777	1762.27216522017
110826	Etfb	electron transferring flavoprotein, beta polypeptide	protein_coding	9115.22712585967	11799.9743011768	9842.70204636139	12044.8643255972	11564.8166164216	9890.7639617433	6743.47429366041	6347.34353183563	5730.45266743207	6880.37227427344	7052.02890679866	7628.47676890448	8374.99059582128	9283.8391894797	7299.69915916653	8679.08334776279	6988.13412626305	8296.05822974642
110829	Lims1	LIM and senescent cell antigen-like domains 1	protein_coding	3246.25732392812	3786.60584257096	3560.84440144209	3455.56458624762	3302.29079498055	3595.45749606975	3617.7329097837	3604.66422795604	3784.96305687253	4227.89454362416	3775.20103758363	3970.83603642382	3156.65467615021	3185.95550710481	3857.35935648307	3358.3304430883	3307.89913111037	3592.48483503067
110842	Etfa	electron transferring flavoprotein, alpha polypeptide	protein_coding	12352.986393966	14173.0481055379	14046.8213773085	13753.2333345286	13639.4322452682	13799.7846220008	8964.99234408688	8320.22881260952	8250.66148417028	9885.81224170944	9352.51168008689	9926.1662111069	12333.3054078328	13553.4952390856	11307.5157261512	12527.5099507799	11411.9890532742	13046.6673584093
110854	Ptpa	protein phosphatase 2 protein activator	protein_coding	6113.28890680835	6951.96183916715	6776.2263407426	7810.61134007655	7244.64324698822	7012.5947262436	6937.41634568177	6132.5387325738	6134.98803100444	6795.24046106472	6518.68218275507	6813.6146506807	6409.50856860377	6259.19788526627	5891.05614809483	6926.55653886962	5921.61275298931	6933.06718381102
110877	Slc18a1	solute carrier family 18 (vesicular monoamine), member 1	protein_coding	611.860019169697	914.26849802361	558.894730418705	758.196599292159	877.049584666894	752.351234201278	841.255134741998	806.670383493998	752.342779609306	819.752403594097	890.854182054605	866.599395571321	618.692998970581	638.018353743481	786.618570340396	807.996371774582	847.74775824323	880.090844077925
110893	Slc8a3	solute carrier family 8 (sodium/calcium exchanger), member 3	protein_coding	8.49805582180135	0	3.97083289817908	16.177736827002	0	4.00719698642491	3.35830393110578	8.29718108736683	5.5797981182396	3.82614890825716	11.6578518916633	1.84775990526934	17.9194618604284	27.919765885047	12.1173592350254	4.07564374161201	4.2071849044329	15.6785779823858
110895	Slc9a4	solute carrier family 9 (sodium/hydrogen exchanger), member 4	protein_coding	42.4902791090067	44.0156773463911	57.5770770235967	79.8101683465431	72.844649889277	81.1457389751045	39.4600711904929	69.1431757280569	65.0976447127953	86.0883504357861	82.5764508992818	76.6820360686777	109.403030305774	147.871352650434	123.193152222758	95.7776279278823	156.717637690126	105.569091748065
110902	Chrna2	cholinergic receptor, nicotinic, alpha polypeptide 2 (neuronal)	protein_coding	10.6225697772517	0	13.8979151436268	15.0992210385352	32.0516459512819	10.0179924660623	5.03745589665867	13.8286351456114	5.5797981182396	9.5653722706429	9.71487657638609	8.31491957371204	33.9526645776538	24.8175696755973	10.0977993625211	8.15128748322403	28.3984981049221	10.4523853215906
110911	Cds2	CDP-diacylglycerol synthase (phosphatidate cytidylyltransferase) 2	protein_coding	2669.45178502335	2560.45483077864	2553.24555352915	2824.63284999454	3016.73976741459	2685.8237801513	2516.20922038101	2656.9417659768	2522.0687494443	2495.60562541073	2787.19808976517	2630.28622515091	3095.35125399611	3377.25760668753	3109.11242372026	3471.42955691803	3261.62009716161	3381.34665153454
110920	Hspa13	heat shock protein 70 family, member 13	protein_coding	1368.18698731002	1173.33219897666	1372.91547454542	1229.50799885215	1454.95047378849	1271.2832439433	1148.53994443818	1106.29081164891	1221.97578789447	1145.93159802302	1111.38188033857	1201.04393842507	821.465856864903	932.726993641199	974.437638483289	1012.79746979059	968.704324245676	1072.41473399519
110948	Hlcs	holocarboxylase synthetase (biotin- [propriony-Coenzyme A-carboxylase (ATP-hydrolysing)] ligase)	protein_coding	736.144085563542	656.462387851891	791.188454962182	595.340715233673	734.274070883912	642.153317074593	908.421213364114	930.206190794793	920.666689509534	747.055574337211	789.819465660189	731.712922486659	880.883019875797	893.432508321503	931.017101224448	850.790631061508	944.513011045186	989.840889954626
110954	Rpl10	ribosomal protein L10	protein_coding	139228.95981346	147743.022580896	145751.406944112	169962.224588694	161264.45718688	142005.043206433	97149.016119028	87678.1563682247	81480.8619542998	90011.1096039768	93289.0453000627	107390.881814301	103163.285060058	105443.649159194	90951.8886381641	99904.2172162645	88052.1728648762	96445.2046008482
110956	D17H6S56E-5	DNA segment, Chr 17, human D6S56E 5	protein_coding	8644.64728472742	7657.47026749073	9512.13020758798	9475.83971746929	10772.2668256263	10657.1403853971	12437.4786088503	12062.257483012	12256.9565330663	11840.0177966018	12713.8589755165	11648.2784428179	10295.2024036019	10610.545101721	13514.8946667983	10533.5012501963	11560.2923211555	10969.7783950093
110959	Nudt19	nudix (nucleoside diphosphate linked moiety X)-type motif 19	protein_coding	4905.50272313483	5108.33375374402	4927.80362664024	4628.9897640995	4424.09840327542	4421.94187451989	3847.77672906445	3909.81611016919	3658.4876328591	2962.39579221811	3274.88489389975	3255.75295308458	3119.87262285775	3199.39835734575	2755.68944603202	2642.03605549999	2516.94836907698	2654.905871684
110960	Tars	threonyl-tRNA synthetase	protein_coding	10173.2350756739	9121.30593695357	9098.17087795282	9276.31429660293	10085.58459267	9550.15221789718	7981.00929227289	8436.38934783265	8271.12074393716	7562.38331717028	8333.42112722399	7646.03048800454	6402.90666160256	6944.78324755465	7582.43754131712	6872.55425929326	7287.89605070389	6752.2409177475
110962	Mbd6	methyl-CpG binding domain protein 6	protein_coding	2203.120971802	1862.49194714301	1927.83937206594	2075.06437701012	2057.13291287318	1882.3807843731	1885.6876573159	1891.75728791964	1981.7582983281	1917.8571402639	1823.48233338767	1831.13006612192	2168.25488511184	1993.67809727298	2120.53786612944	1995.02761151908	2014.18977299725	1852.16267898585
111173	Erc1	ELKS/RAB6-interacting/CAST family member 1	protein_coding	772.260822806198	682.871794259725	768.356165797652	765.746209811427	686.682232956251	734.318847762366	1060.38446624665	1019.63136473641	1108.5198928236	957.493764291355	1014.23311457471	973.769470076943	683.768939411084	611.132653261584	718.963314611505	787.618153066522	745.723524310732	719.12411012543
111175	Pecr	peroxisomal trans-2-enoyl-CoA reductase	protein_coding	1668.80571200624	1922.85630464663	1636.97586227433	1740.72448258541	1764.78305131755	1644.95436292743	1093.12792957493	1204.93507568761	1047.14211352296	930.710721933555	1022.00501583582	1079.0917846773	1197.7745559339	1199.51586765387	1200.62834420376	1025.02440101542	971.859712924	905.176568849742
111241	Hmga1b	high mobility group AT-hook 1B	protein_coding	6792.07111557473	6357.12139960021	6789.13154766168	6587.5744359552	6643.43206990206	6501.67711047442	4836.7972367751	5123.97027595387	5512.84054082072	4609.55289722282	5071.16557287354	4787.54591455286	5789.87244006158	5458.83126322826	5726.46201848573	5296.29904222481	5355.74638334308	5233.50933052039
111368	Prn	prion protein readthrough transcript	protein_coding	5.31128488862584	16.348680157231	27.7958302872536	7.54961051926759	26.2240739601397	0	21.8289755521876	6.45336306795198	0	24.8699679036716	36.9165309902671	0	3.77251828640598	20.6813080629978	0	17.3214859018511	21.0359245221645	17.7690550467039
[truncated: 13,364 more rows]
