# Supplementary material for: PIKfyve Deficiency Exacerbates Radiation-Induced Intestinal Toxicity
Source: Toxics. 2026 May 14;14(5):434. doi: 10.3390/toxics14050434 (PMC13211304; doi:10.3390/toxics14050434)
Supplement: Supplementary file 1 [file toxics-14-00434-s001.zip › File S2_DE_Results.xlsx]

## Sheet: KO_vs_WT
gene_id

## Sheet: IRKO_vs_IRWT_6h
gene_id

## Sheet: IRKO_vs_IRWT_24h
gene_id

## Sheet: WT_IR6h_vs_Ctrl
gene_id

## Sheet: WT_IR24h_vs_Ctrl
gene_id

## Sheet: KO_IR6h_vs_Ctrl
gene_id

## Sheet: KO_IR24h_vs_Ctrl
gene_id
