# Supplementary material for: PIKfyve Deficiency Exacerbates Radiation-Induced Intestinal Toxicity
Source: Toxics. 2026 May 14;14(5):434. doi: 10.3390/toxics14050434 (PMC13211304; doi:10.3390/toxics14050434)
Supplement: Supplementary file 1 [file toxics-14-00434-s001.zip › File S3_KEGG_Enrichment.xlsx]

## Sheet: KO_vs_WT_UP
ID	Description	GeneRatio	BgRatio	Count	pvalue	p.adjust	qvalue	geneID
mmu04666	Fc gamma R-mediated phagocytosis - Mus musculus (house mouse)	4/55	94/11156	4	0.00116074	0.0615192	0.0615192	15162/19354/20698/22324
mmu05140	Leishmaniasis - Mus musculus (house mouse)	3/55	70/11156	3	0.00491548	0.0615192	0.0615192	14961/14999/16409
mmu05310	Asthma - Mus musculus (house mouse)	2/55	25/11156	2	0.00665769	0.0615192	0.0615192	14961/14999
mmu05416	Viral myocarditis - Mus musculus (house mouse)	3/55	92/11156	3	0.0104511	0.0615192	0.0615192	14961/14999/19354
mmu04640	Hematopoietic cell lineage - Mus musculus (house mouse)	3/55	93/11156	3	0.0107623	0.0615192	0.0615192	14961/14999/16409
mmu05152	Tuberculosis - Mus musculus (house mouse)	4/55	180/11156	4	0.0117912	0.0615192	0.0615192	14961/14999/16409/20698
mmu04672	Intestinal immune network for IgA production - Mus musculus (house mouse)	2/55	43/11156	2	0.0189387	0.0615192	0.0615192	14961/14999
mmu04670	Leukocyte transendothelial migration - Mus musculus (house mouse)	3/55	119/11156	3	0.0207666	0.0615192	0.0615192	16409/19354/22324
mmu05150	Staphylococcus aureus infection - Mus musculus (house mouse)	3/55	131/11156	3	0.0266498	0.0615192	0.0615192	14961/14999/16409
mmu04370	VEGF signaling pathway - Mus musculus (house mouse)	2/55	58/11156	2	0.0330828	0.0615192	0.0615192	19354/20698
mmu05330	Allograft rejection - Mus musculus (house mouse)	2/55	58/11156	2	0.0330828	0.0615192	0.0615192	14961/14999
mmu05332	Graft-versus-host disease - Mus musculus (house mouse)	2/55	58/11156	2	0.0330828	0.0615192	0.0615192	14961/14999
mmu05321	Inflammatory bowel disease - Mus musculus (house mouse)	2/55	62/11156	2	0.0373782	0.0615192	0.0615192	14961/14999
mmu04940	Type I diabetes mellitus - Mus musculus (house mouse)	2/55	65/11156	2	0.0407326	0.0615192	0.0615192	14961/14999
mmu04664	Fc epsilon RI signaling pathway - Mus musculus (house mouse)	2/55	66/11156	2	0.0418753	0.0615192	0.0615192	19354/22324
mmu05320	Autoimmune thyroid disease - Mus musculus (house mouse)	2/55	74/11156	2	0.0514383	0.0615192	0.0615192	14961/14999
mmu04514	Cell adhesion molecule (CAM) interaction - Mus musculus (house mouse)	3/55	179/11156	3	0.0580941	0.0615192	0.0615192	14961/14999/16409
mmu04662	B cell receptor signaling pathway - Mus musculus (house mouse)	2/55	80/11156	2	0.0590736	0.0615192	0.0615192	19354/22324
mmu04145	Phagosome - Mus musculus (house mouse)	3/55	181/11156	3	0.0596688	0.0615192	0.0615192	14961/14999/16409
mmu04612	Antigen processing and presentation - Mus musculus (house mouse)	2/55	86/11156	2	0.0670743	0.0615192	0.0615192	14961/14999
mmu05323	Rheumatoid arthritis - Mus musculus (house mouse)	2/55	87/11156	2	0.0684413	0.0615192	0.0615192	14961/14999
mmu04658	Th1 and Th2 cell differentiation - Mus musculus (house mouse)	2/55	88/11156	2	0.0698176	0.0615192	0.0615192	14961/14999
mmu04062	Chemokine signaling pathway - Mus musculus (house mouse)	3/55	194/11156	3	0.0703891	0.0615192	0.0615192	15162/19354/22324
mmu05205	Proteoglycans in cancer - Mus musculus (house mouse)	3/55	204/11156	3	0.0791898	0.0615192	0.0615192	13982/22324/57265
mmu05231	Choline metabolism in cancer - Mus musculus (house mouse)	2/55	98/11156	2	0.0840648	0.0615192	0.0615192	19354/20519
mmu04015	Rap1 signaling pathway - Mus musculus (house mouse)	3/55	214/11156	3	0.0884506	0.0615192	0.0615192	16409/19354/22324
mmu04659	Th17 cell differentiation - Mus musculus (house mouse)	2/55	105/11156	2	0.0945206	0.0615192	0.0615192	14961/14999
mmu05146	Amoebiasis - Mus musculus (house mouse)	2/55	107/11156	2	0.0975747	0.0615192	0.0615192	16409/20706
mmu04024	cAMP signaling pathway - Mus musculus (house mouse)	3/55	224/11156	3	0.0981499	0.0615192	0.0615192	13616/19354/22324
mmu05145	Toxoplasmosis - Mus musculus (house mouse)	2/55	109/11156	2	0.100657	0.0615192	0.0615192	14961/14999
mmu04810	Regulation of actin cytoskeleton - Mus musculus (house mouse)	3/55	234/11156	3	0.108266	0.0615192	0.0615192	16409/19354/22324
mmu04650	Natural killer cell mediated cytotoxicity - Mus musculus (house mouse)	2/55	117/11156	2	0.113251	0.0615192	0.0615192	19354/22324
mmu04080	Neuroactive ligand-receptor interaction - Mus musculus (house mouse)	4/55	392/11156	4	0.127077	0.0615192	0.0615192	108068/13616/18439/67405
mmu04071	Sphingolipid signaling pathway - Mus musculus (house mouse)	2/55	131/11156	2	0.13619	0.0615192	0.0615192	19354/20698
mmu05135	Yersinia infection - Mus musculus (house mouse)	2/55	136/11156	2	0.144622	0.0615192	0.0615192	19354/22324
mmu04519	Cadherin signaling - Mus musculus (house mouse)	4/55	414/11156	4	0.146513	0.0615192	0.0615192	19354/22324/57265/93887
mmu05224	Breast cancer - Mus musculus (house mouse)	2/55	147/11156	2	0.16354	0.0615192	0.0615192	13982/57265
mmu04072	Phospholipase D signaling pathway - Mus musculus (house mouse)	2/55	149/11156	2	0.167028	0.0615192	0.0615192	108068/20698
mmu05322	Systemic lupus erythematosus - Mus musculus (house mouse)	2/55	150/11156	2	0.168777	0.0615192	0.0615192	14961/14999
mmu04518	Integrin signaling - Mus musculus (house mouse)	2/55	153/11156	2	0.174043	0.0615192	0.0615192	16409/19354
mmu05164	Influenza A - Mus musculus (house mouse)	2/55	174/11156	2	0.21157	0.0615192	0.0615192	14961/14999
mmu04310	Wnt signaling pathway - Mus musculus (house mouse)	2/55	179/11156	2	0.220635	0.0615192	0.0615192	19354/57265
mmu04510	Focal adhesion - Mus musculus (house mouse)	2/55	202/11156	2	0.262679	0.0615192	0.0615192	19354/22324
mmu05168	Herpes simplex virus 1 infection - Mus musculus (house mouse)	2/55	209/11156	2	0.275524	0.0615192	0.0615192	14961/14999
mmu04613	Neutrophil extracellular trap formation - Mus musculus (house mouse)	2/55	209/11156	2	0.275524	0.0615192	0.0615192	16409/19354
mmu05169	Epstein-Barr virus infection - Mus musculus (house mouse)	2/55	227/11156	2	0.308496	0.0615192	0.0615192	14961/14999
mmu05166	Human T-cell leukemia virus 1 infection - Mus musculus (house mouse)	2/55	245/11156	2	0.341208	0.0615192	0.0615192	14961/14999
mmu04020	Calcium signaling pathway - Mus musculus (house mouse)	2/55	255/11156	2	0.359196	0.0615192	0.0615192	18439/20698
mmu04010	MAPK signaling pathway - Mus musculus (house mouse)	2/55	299/11156	2	0.436017	0.0615192	0.0615192	19259/19354
mmu04517	IgSF CAM signaling - Mus musculus (house mouse)	2/55	300/11156	2	0.43771	0.0615192	0.0615192	16409/22324
mmu05200	Pathways in cancer - Mus musculus (house mouse)	3/55	549/11156	3	0.512765	0.0615192	0.0615192	13982/19354/57265
mmu05165	Human papillomavirus infection - Mus musculus (house mouse)	2/55	357/11156	2	0.529466	0.0615192	0.0615192	23962/57265
mmu01100	Metabolic pathways - Mus musculus (house mouse)	3/55	1664/11156	3	0.992307	0.0615192	0.0615192	11650/20698/225600

## Sheet: KO_vs_WT_DOWN
ID	Description	GeneRatio	BgRatio	Count	pvalue	p.adjust	qvalue	geneID
mmu00533	Glycosaminoglycan biosynthesis - keratan sulfate - Mus musculus (house mouse)	2/170	14/11156	2	0.0186276	0.856868	0.856868	227327/54371
mmu00790	Folate biosynthesis - Mus musculus (house mouse)	2/170	26/11156	2	0.0590932	0.856868	0.856868	11648/14590
mmu00260	Glycine, serine and threonine metabolism - Mus musculus (house mouse)	2/170	40/11156	2	0.123802	0.856868	0.856868	19193/434437
mmu04146	Peroxisome - Mus musculus (house mouse)	3/170	87/11156	3	0.147004	0.856868	0.856868	19193/58869/70503
mmu04976	Bile secretion - Mus musculus (house mouse)	3/170	101/11156	3	0.19956	0.856868	0.856868	12349/23957/94284
mmu01240	Biosynthesis of cofactors - Mus musculus (house mouse)	4/170	153/11156	4	0.205042	0.856868	0.856868	11648/14590/242285/94284
mmu04923	Regulation of lipolysis in adipocytes - Mus musculus (house mouse)	2/170	57/11156	2	0.215531	0.856868	0.856868	12640/23945
mmu04390	Hippo signaling pathway - Mus musculus (house mouse)	4/170	158/11156	4	0.221003	0.856868	0.856868	11576/14370/20583/97064
mmu05217	Basal cell carcinoma - Mus musculus (house mouse)	2/170	63/11156	2	0.249358	0.856868	0.856868	14370/16576
mmu04929	GnRH secretion - Mus musculus (house mouse)	2/170	63/11156	2	0.249358	0.856868	0.856868	12640/76854
mmu00310	Lysine degradation - Mus musculus (house mouse)	2/170	64/11156	2	0.255019	0.856868	0.856868	19193/26432
mmu00480	Glutathione metabolism - Mus musculus (house mouse)	2/170	73/11156	2	0.305938	0.856868	0.856868	14778/16790
mmu04918	Thyroid hormone synthesis - Mus musculus (house mouse)	2/170	74/11156	2	0.311569	0.856868	0.856868	12640/14778
mmu00590	Arachidonic acid metabolism - Mus musculus (house mouse)	2/170	89/11156	2	0.394395	0.856868	0.856868	18778/19215
mmu04520	Adherens junction - Mus musculus (house mouse)	2/170	92/11156	2	0.410456	0.856868	0.856868	20583/98932
mmu04723	Retrograde endocannabinoid signaling - Mus musculus (house mouse)	3/170	154/11156	3	0.417621	0.856868	0.856868	14402/23945/407790
mmu04081	Hormone signaling - Mus musculus (house mouse)	4/170	220/11156	4	0.432555	0.856868	0.856868	12640/53945/58991/76854
mmu00830	Retinol metabolism - Mus musculus (house mouse)	2/170	102/11156	2	0.462406	0.856868	0.856868	242285/94284
mmu03015	mRNA surveillance pathway - Mus musculus (house mouse)	2/170	104/11156	2	0.472477	0.856868	0.856868	14853/83410
mmu04972	Pancreatic secretion - Mus musculus (house mouse)	2/170	115/11156	2	0.525783	0.856868	0.856868	12349/18778
mmu04814	Motor proteins - Mus musculus (house mouse)	3/170	198/11156	3	0.58441	0.856868	0.856868	16576/231646/98932
mmu05205	Proteoglycans in cancer - Mus musculus (house mouse)	3/170	204/11156	3	0.604736	0.856868	0.856868	14370/14734/15529
mmu04519	Cadherin signaling - Mus musculus (house mouse)	6/170	414/11156	6	0.607819	0.856868	0.856868	14370/14402/14609/231646/93717/97064
mmu00190	Oxidative phosphorylation - Mus musculus (house mouse)	2/170	141/11156	2	0.636758	0.856868	0.856868	333182/407790
mmu04270	Vascular smooth muscle contraction - Mus musculus (house mouse)	2/170	144/11156	2	0.648174	0.856868	0.856868	18778/98932
mmu04024	cAMP signaling pathway - Mus musculus (house mouse)	3/170	224/11156	3	0.667659	0.856868	0.856868	12640/58991/98932
mmu05014	Amyotrophic lateral sclerosis - Mus musculus (house mouse)	5/170	374/11156	5	0.678842	0.856868	0.856868	14778/18039/225326/333182/407790
mmu05016	Huntington disease - Mus musculus (house mouse)	4/170	308/11156	4	0.695062	0.856868	0.856868	14778/225326/333182/407790
mmu04150	mTOR signaling pathway - Mus musculus (house mouse)	2/170	158/11156	2	0.69773	0.856868	0.856868	14370/14783
mmu04714	Thermogenesis - Mus musculus (house mouse)	3/170	238/11156	3	0.7072	0.856868	0.856868	23945/333182/407790
mmu04932	Non-alcoholic fatty liver disease - Mus musculus (house mouse)	2/170	162/11156	2	0.710792	0.856868	0.856868	333182/407790
mmu05022	Pathways of neurodegeneration - multiple diseases - Mus musculus (house mouse)	6/170	481/11156	6	0.747392	0.856868	0.856868	14370/14778/18039/225326/333182/407790
mmu04310	Wnt signaling pathway - Mus musculus (house mouse)	2/170	179/11156	2	0.761155	0.856868	0.856868	14370/54612
mmu04514	Cell adhesion molecule (CAM) interaction - Mus musculus (house mouse)	2/170	179/11156	2	0.761155	0.856868	0.856868	15529/207683
mmu04360	Axon guidance - Mus musculus (house mouse)	2/170	181/11156	2	0.766555	0.856868	0.856868	108151/98932
mmu05415	Diabetic cardiomyopathy - Mus musculus (house mouse)	2/170	216/11156	2	0.845226	0.856868	0.856868	333182/407790
mmu05010	Alzheimer disease - Mus musculus (house mouse)	4/170	389/11156	4	0.849056	0.856868	0.856868	14370/225326/333182/407790
mmu04080	Neuroactive ligand-receptor interaction - Mus musculus (house mouse)	4/170	392/11156	4	0.853223	0.856868	0.856868	12640/14402/320343/58991
mmu05208	Chemical carcinogenesis - reactive oxygen species - Mus musculus (house mouse)	2/170	229/11156	2	0.867751	0.856868	0.856868	333182/407790
mmu04820	Cytoskeleton in muscle cells - Mus musculus (house mouse)	2/170	233/11156	2	0.874055	0.856868	0.856868	15529/98932
mmu05132	Salmonella infection - Mus musculus (house mouse)	2/170	251/11156	2	0.899154	0.856868	0.856868	225326/98932
mmu04144	Endocytosis - Mus musculus (house mouse)	2/170	268/11156	2	0.918526	0.856868	0.856868	30948/72543
mmu05020	Prion disease - Mus musculus (house mouse)	2/170	273/11156	2	0.923526	0.856868	0.856868	333182/407790
mmu05012	Parkinson disease - Mus musculus (house mouse)	2/170	274/11156	2	0.924491	0.856868	0.856868	333182/407790
mmu01100	Metabolic pathways - Mus musculus (house mouse)	17/170	1664/11156	17	0.977403	0.856868	0.856868	11648/12349/14778/16790/16832/18778/19193/19215/225326/23945/242285/26432/333182/407790/434437/70503/94284
mmu05200	Pathways in cancer - Mus musculus (house mouse)	2/170	549/11156	2	0.998252	0.856868	0.856868	14370/16576

## Sheet: KO_vs_WT_ALL
ID	Description	GeneRatio	BgRatio	Count	pvalue	p.adjust	qvalue	geneID
mmu00790	Folate biosynthesis - Mus musculus (house mouse)	3/225	26/11156	3	0.0149508	1	1	11648/11650/14590
mmu00533	Glycosaminoglycan biosynthesis - keratan sulfate - Mus musculus (house mouse)	2/225	14/11156	2	0.0314195	1	1	227327/54371
mmu00730	Thiamine metabolism - Mus musculus (house mouse)	2/225	15/11156	2	0.0357796	1	1	11648/11650
mmu04666	Fc gamma R-mediated phagocytosis - Mus musculus (house mouse)	5/225	94/11156	5	0.0413068	1	1	15162/19354/20698/22324/30948
mmu04672	Intestinal immune network for IgA production - Mus musculus (house mouse)	3/225	43/11156	3	0.0553919	1	1	14961/14999/56838
mmu05310	Asthma - Mus musculus (house mouse)	2/225	25/11156	2	0.0897429	1	1	14961/14999
mmu04640	Hematopoietic cell lineage - Mus musculus (house mouse)	4/225	93/11156	4	0.118415	1	1	14961/14999/16409/16790
mmu05321	Inflammatory bowel disease - Mus musculus (house mouse)	3/225	62/11156	3	0.129423	1	1	14961/14999/17132
mmu05217	Basal cell carcinoma - Mus musculus (house mouse)	3/225	63/11156	3	0.133991	1	1	14370/16576/57265
mmu04940	Type I diabetes mellitus - Mus musculus (house mouse)	3/225	65/11156	3	0.143291	1	1	14961/14999/19275
mmu05140	Leishmaniasis - Mus musculus (house mouse)	3/225	70/11156	3	0.167418	1	1	14961/14999/16409
mmu05320	Autoimmune thyroid disease - Mus musculus (house mouse)	3/225	74/11156	3	0.187509	1	1	12640/14961/14999
mmu04918	Thyroid hormone synthesis - Mus musculus (house mouse)	3/225	74/11156	3	0.187509	1	1	12640/14778/214593
mmu00260	Glycine, serine and threonine metabolism - Mus musculus (house mouse)	2/225	40/11156	2	0.192765	1	1	19193/434437
mmu01240	Biosynthesis of cofactors - Mus musculus (house mouse)	5/225	153/11156	5	0.196604	1	1	11648/11650/14590/242285/94284
mmu04390	Hippo signaling pathway - Mus musculus (house mouse)	5/225	158/11156	5	0.214457	1	1	11576/14370/20583/57265/97064
mmu04670	Leukocyte transendothelial migration - Mus musculus (house mouse)	4/225	119/11156	4	0.219292	1	1	16409/19354/22324/98932
mmu05205	Proteoglycans in cancer - Mus musculus (house mouse)	6/225	204/11156	6	0.23017	1	1	13982/14370/14734/15529/22324/57265
mmu04146	Peroxisome - Mus musculus (house mouse)	3/225	87/11156	3	0.25631	1	1	19193/58869/70503
mmu04658	Th1 and Th2 cell differentiation - Mus musculus (house mouse)	3/225	88/11156	3	0.261759	1	1	14961/14999/17132
mmu05416	Viral myocarditis - Mus musculus (house mouse)	3/225	92/11156	3	0.283688	1	1	14961/14999/19354
mmu04520	Adherens junction - Mus musculus (house mouse)	3/225	92/11156	3	0.283688	1	1	19354/20583/98932
mmu04514	Cell adhesion molecule (CAM) interaction - Mus musculus (house mouse)	5/225	179/11156	5	0.294088	1	1	14961/14999/15529/16409/207683
mmu05152	Tuberculosis - Mus musculus (house mouse)	5/225	180/11156	5	0.298017	1	1	14961/14999/16409/20698/225326
mmu04024	cAMP signaling pathway - Mus musculus (house mouse)	6/225	224/11156	6	0.298363	1	1	12640/13616/19354/22324/58991/98932
mmu04923	Regulation of lipolysis in adipocytes - Mus musculus (house mouse)	2/225	57/11156	2	0.319756	1	1	12640/23945
mmu04519	Cadherin signaling - Mus musculus (house mouse)	10/225	414/11156	10	0.325075	1	1	14370/14402/14609/19354/22324/231646/57265/93717/93887/97064
mmu04370	VEGF signaling pathway - Mus musculus (house mouse)	2/225	58/11156	2	0.327185	1	1	19354/20698
mmu05330	Allograft rejection - Mus musculus (house mouse)	2/225	58/11156	2	0.327185	1	1	14961/14999
mmu05332	Graft-versus-host disease - Mus musculus (house mouse)	2/225	58/11156	2	0.327185	1	1	14961/14999
mmu04976	Bile secretion - Mus musculus (house mouse)	3/225	101/11156	3	0.333455	1	1	12349/23957/94284
mmu04929	GnRH secretion - Mus musculus (house mouse)	2/225	63/11156	2	0.363965	1	1	12640/76854
mmu00310	Lysine degradation - Mus musculus (house mouse)	2/225	64/11156	2	0.371235	1	1	19193/26432
mmu04664	Fc epsilon RI signaling pathway - Mus musculus (house mouse)	2/225	66/11156	2	0.385673	1	1	19354/22324
mmu00480	Glutathione metabolism - Mus musculus (house mouse)	2/225	73/11156	2	0.434992	1	1	14778/16790
mmu04917	Prolactin signaling pathway - Mus musculus (house mouse)	2/225	74/11156	2	0.441867	1	1	12640/13982
mmu04081	Hormone signaling - Mus musculus (house mouse)	5/225	220/11156	5	0.457561	1	1	12640/13982/53945/58991/76854
mmu04662	B cell receptor signaling pathway - Mus musculus (house mouse)	2/225	80/11156	2	0.482116	1	1	19354/22324
mmu04310	Wnt signaling pathway - Mus musculus (house mouse)	4/225	179/11156	4	0.489283	1	1	14370/19354/54612/57265
mmu05150	Staphylococcus aureus infection - Mus musculus (house mouse)	3/225	131/11156	3	0.49463	1	1	14961/14999/16409
mmu04145	Phagosome - Mus musculus (house mouse)	4/225	181/11156	4	0.497961	1	1	14961/14999/16409/225326
mmu04612	Antigen processing and presentation - Mus musculus (house mouse)	2/225	86/11156	2	0.520537	1	1	14961/14999
mmu05323	Rheumatoid arthritis - Mus musculus (house mouse)	2/225	87/11156	2	0.526754	1	1	14961/14999
mmu04080	Neuroactive ligand-receptor interaction - Mus musculus (house mouse)	8/225	392/11156	8	0.53742	1	1	108068/12640/13616/14402/18439/320343/58991/67405
mmu00590	Arachidonic acid metabolism - Mus musculus (house mouse)	2/225	89/11156	2	0.539024	1	1	18778/19215
mmu04062	Chemokine signaling pathway - Mus musculus (house mouse)	4/225	194/11156	4	0.552726	1	1	15162/19354/22324/56838
mmu04270	Vascular smooth muscle contraction - Mus musculus (house mouse)	3/225	144/11156	3	0.558495	1	1	13616/18778/98932
mmu01522	Endocrine resistance - Mus musculus (house mouse)	2/225	93/11156	2	0.562903	1	1	13982/76854
mmu04610	Complement and coagulation cascades - Mus musculus (house mouse)	2/225	94/11156	2	0.568733	1	1	16409/21788
mmu05224	Breast cancer - Mus musculus (house mouse)	3/225	147/11156	3	0.572535	1	1	13982/14370/57265
mmu05231	Choline metabolism in cancer - Mus musculus (house mouse)	2/225	98/11156	2	0.591492	1	1	19354/20519
mmu04518	Integrin signaling - Mus musculus (house mouse)	3/225	153/11156	3	0.599777	1	1	16409/19354/231470
mmu04916	Melanogenesis - Mus musculus (house mouse)	2/225	100/11156	2	0.602533	1	1	14370/57265
mmu04723	Retrograde endocannabinoid signaling - Mus musculus (house mouse)	3/225	154/11156	3	0.604205	1	1	14402/23945/407790
mmu00830	Retinol metabolism - Mus musculus (house mouse)	2/225	102/11156	2	0.613348	1	1	242285/94284
mmu04150	mTOR signaling pathway - Mus musculus (house mouse)	3/225	158/11156	3	0.621597	1	1	14370/14783/57265
mmu03015	mRNA surveillance pathway - Mus musculus (house mouse)	2/225	104/11156	2	0.623938	1	1	14853/83410
mmu04659	Th17 cell differentiation - Mus musculus (house mouse)	2/225	105/11156	2	0.629149	1	1	14961/14999
mmu05146	Amoebiasis - Mus musculus (house mouse)	2/225	107/11156	2	0.639403	1	1	16409/20706
mmu05145	Toxoplasmosis - Mus musculus (house mouse)	2/225	109/11156	2	0.649433	1	1	14961/14999
mmu04972	Pancreatic secretion - Mus musculus (house mouse)	2/225	115/11156	2	0.678201	1	1	12349/18778
mmu04650	Natural killer cell mediated cytotoxicity - Mus musculus (house mouse)	2/225	117/11156	2	0.687355	1	1	19354/22324
mmu04810	Regulation of actin cytoskeleton - Mus musculus (house mouse)	4/225	234/11156	4	0.698938	1	1	16409/19354/22324/98932
mmu04360	Axon guidance - Mus musculus (house mouse)	3/225	181/11156	3	0.711327	1	1	108151/19354/98932
mmu04071	Sphingolipid signaling pathway - Mus musculus (house mouse)	2/225	131/11156	2	0.745588	1	1	19354/20698
mmu04915	Estrogen signaling pathway - Mus musculus (house mouse)	2/225	134/11156	2	0.756793	1	1	13982/76854
mmu05135	Yersinia infection - Mus musculus (house mouse)	2/225	136/11156	2	0.764024	1	1	19354/22324
mmu04814	Motor proteins - Mus musculus (house mouse)	3/225	198/11156	3	0.76651	1	1	16576/231646/98932
mmu04371	Apelin signaling pathway - Mus musculus (house mouse)	2/225	140/11156	2	0.777931	1	1	20698/225326
mmu04550	Signaling pathways regulating pluripotency of stem cells - Mus musculus (house mouse)	2/225	140/11156	2	0.777931	1	1	14370/57265
mmu04510	Focal adhesion - Mus musculus (house mouse)	3/225	202/11156	3	0.778179	1	1	19354/22324/98932
mmu00190	Oxidative phosphorylation - Mus musculus (house mouse)	2/225	141/11156	2	0.781294	1	1	333182/407790
mmu05418	Fluid shear stress and atherosclerosis - Mus musculus (house mouse)	2/225	149/11156	2	0.806632	1	1	15529/19354
mmu04072	Phospholipase D signaling pathway - Mus musculus (house mouse)	2/225	149/11156	2	0.806632	1	1	108068/20698
mmu05322	Systemic lupus erythematosus - Mus musculus (house mouse)	2/225	150/11156	2	0.80961	1	1	14961/14999
mmu05226	Gastric cancer - Mus musculus (house mouse)	2/225	150/11156	2	0.80961	1	1	14370/57265
mmu04015	Rap1 signaling pathway - Mus musculus (house mouse)	3/225	214/11156	3	0.810343	1	1	16409/19354/22324
mmu05415	Diabetic cardiomyopathy - Mus musculus (house mouse)	3/225	216/11156	3	0.815305	1	1	19354/333182/407790
mmu04934	Cushing syndrome - Mus musculus (house mouse)	2/225	162/11156	2	0.842282	1	1	14370/57265
mmu04932	Non-alcoholic fatty liver disease - Mus musculus (house mouse)	2/225	162/11156	2	0.842282	1	1	333182/407790
mmu04148	Efferocytosis - Mus musculus (house mouse)	2/225	163/11156	2	0.844762	1	1	20698/228432
mmu05022	Pathways of neurodegeneration - multiple diseases - Mus musculus (house mouse)	7/225	481/11156	7	0.858221	1	1	14370/14778/18039/225326/333182/407790/57265
mmu04714	Thermogenesis - Mus musculus (house mouse)	3/225	238/11156	3	0.862988	1	1	23945/333182/407790
mmu05164	Influenza A - Mus musculus (house mouse)	2/225	174/11156	2	0.869806	1	1	14961/14999
mmu05225	Hepatocellular carcinoma - Mus musculus (house mouse)	2/225	175/11156	2	0.871889	1	1	14370/57265
mmu05016	Huntington disease - Mus musculus (house mouse)	4/225	308/11156	4	0.872887	1	1	14778/225326/333182/407790
mmu05014	Amyotrophic lateral sclerosis - Mus musculus (house mouse)	5/225	374/11156	5	0.87786	1	1	14778/18039/225326/333182/407790
mmu05010	Alzheimer disease - Mus musculus (house mouse)	5/225	389/11156	5	0.897719	1	1	14370/225326/333182/407790/57265
mmu04082	Neuroactive ligand signaling - Mus musculus (house mouse)	2/225	196/11156	2	0.909134	1	1	108068/14402
mmu05020	Prion disease - Mus musculus (house mouse)	3/225	273/11156	3	0.916794	1	1	19354/333182/407790
mmu04613	Neutrophil extracellular trap formation - Mus musculus (house mouse)	2/225	209/11156	2	0.926849	1	1	16409/19354
mmu05168	Herpes simplex virus 1 infection - Mus musculus (house mouse)	2/225	209/11156	2	0.926849	1	1	14961/14999
mmu04621	NOD-like receptor signaling pathway - Mus musculus (house mouse)	2/225	212/11156	2	0.930448	1	1	18439/22051
mmu05202	Transcriptional misregulation in cancer - Mus musculus (house mouse)	2/225	219/11156	2	0.938209	1	1	16409/17132
mmu05167	Kaposi sarcoma-associated herpesvirus infection - Mus musculus (house mouse)	2/225	222/11156	2	0.941278	1	1	15162/225326
mmu04517	IgSF CAM signaling - Mus musculus (house mouse)	3/225	300/11156	3	0.944323	1	1	16409/22324/98932
mmu05169	Epstein-Barr virus infection - Mus musculus (house mouse)	2/225	227/11156	2	0.946075	1	1	14961/14999
mmu05208	Chemical carcinogenesis - reactive oxygen species - Mus musculus (house mouse)	2/225	229/11156	2	0.947888	1	1	333182/407790
mmu05207	Chemical carcinogenesis - receptor activation - Mus musculus (house mouse)	2/225	231/11156	2	0.949643	1	1	13982/94284
mmu04820	Cytoskeleton in muscle cells - Mus musculus (house mouse)	2/225	233/11156	2	0.951342	1	1	15529/98932
mmu04014	Ras signaling pathway - Mus musculus (house mouse)	2/225	237/11156	2	0.954577	1	1	18778/19354
mmu05166	Human T-cell leukemia virus 1 infection - Mus musculus (house mouse)	2/225	245/11156	2	0.960442	1	1	14961/14999
mmu05132	Salmonella infection - Mus musculus (house mouse)	2/225	251/11156	2	0.96436	1	1	225326/98932
mmu04020	Calcium signaling pathway - Mus musculus (house mouse)	2/225	255/11156	2	0.966762	1	1	18439/20698
mmu04144	Endocytosis - Mus musculus (house mouse)	2/225	268/11156	2	0.973542	1	1	30948/72543
mmu05012	Parkinson disease - Mus musculus (house mouse)	2/225	274/11156	2	0.976203	1	1	333182/407790
mmu05165	Human papillomavirus infection - Mus musculus (house mouse)	3/225	357/11156	3	0.977096	1	1	14370/23962/57265
mmu04010	MAPK signaling pathway - Mus musculus (house mouse)	2/225	299/11156	2	0.984765	1	1	19259/19354
mmu05200	Pathways in cancer - Mus musculus (house mouse)	5/225	549/11156	5	0.987906	0.99697	0.99697	13982/14370/16576/19354/57265
mmu01100	Metabolic pathways - Mus musculus (house mouse)	20/225	1664/11156	20	0.997609	0.99697	0.99697	11648/11650/12349/14778/16790/16832/18778/19193/19215/20698/225326/225600/23945/242285/26432/333182/407790/434437/70503/94284

## Sheet: IRKO_vs_IRWT_6h_UP
ID	Description	GeneRatio	BgRatio	Count	pvalue	p.adjust	qvalue	geneID
mmu04666	Fc gamma R-mediated phagocytosis - Mus musculus (house mouse)	4/71	94/11156	4	0.00298511	0.200002	0.200002	15162/16331/19354/20698
mmu04940	Type I diabetes mellitus - Mus musculus (house mouse)	3/71	65/11156	3	0.00813928	0.200002	0.200002	14417/14961/14999
mmu05140	Leishmaniasis - Mus musculus (house mouse)	3/71	70/11156	3	0.00997273	0.200002	0.200002	14961/14999/16409
mmu05310	Asthma - Mus musculus (house mouse)	2/71	25/11156	2	0.0109	0.182575	0.182575	14961/14999
mmu05416	Viral myocarditis - Mus musculus (house mouse)	3/71	92/11156	3	0.0207249	0.182575	0.182575	14961/14999/19354
mmu04640	Hematopoietic cell lineage - Mus musculus (house mouse)	3/71	93/11156	3	0.02132	0.182575	0.182575	14961/14999/16409
mmu05152	Tuberculosis - Mus musculus (house mouse)	4/71	180/11156	4	0.0275795	0.182575	0.182575	14961/14999/16409/20698
mmu04672	Intestinal immune network for IgA production - Mus musculus (house mouse)	2/71	43/11156	2	0.0304899	0.182575	0.182575	14961/14999
mmu05145	Toxoplasmosis - Mus musculus (house mouse)	3/71	109/11156	3	0.032111	0.182575	0.182575	14961/14999/320207
mmu04062	Chemokine signaling pathway - Mus musculus (house mouse)	4/71	194/11156	4	0.0349372	0.182575	0.182575	15162/18796/19354/320207
mmu04015	Rap1 signaling pathway - Mus musculus (house mouse)	4/71	214/11156	4	0.0472564	0.182575	0.182575	16409/18796/19354/23880
mmu05150	Staphylococcus aureus infection - Mus musculus (house mouse)	3/71	131/11156	3	0.0507876	0.182575	0.182575	14961/14999/16409
mmu04071	Sphingolipid signaling pathway - Mus musculus (house mouse)	3/71	131/11156	3	0.0507876	0.182575	0.182575	18796/19354/20698
mmu04370	VEGF signaling pathway - Mus musculus (house mouse)	2/71	58/11156	2	0.0525316	0.182575	0.182575	19354/20698
mmu05332	Graft-versus-host disease - Mus musculus (house mouse)	2/71	58/11156	2	0.0525316	0.182575	0.182575	14961/14999
mmu05330	Allograft rejection - Mus musculus (house mouse)	2/71	58/11156	2	0.0525316	0.182575	0.182575	14961/14999
mmu04961	Endocrine and other factor-regulated calcium reabsorption - Mus musculus (house mouse)	2/71	61/11156	2	0.057459	0.182575	0.182575	13982/18796
mmu05321	Inflammatory bowel disease - Mus musculus (house mouse)	2/71	62/11156	2	0.0591362	0.182575	0.182575	14961/14999
mmu04371	Apelin signaling pathway - Mus musculus (house mouse)	3/71	140/11156	3	0.0596598	0.182575	0.182575	18796/20698/320207
mmu04664	Fc epsilon RI signaling pathway - Mus musculus (house mouse)	2/71	66/11156	2	0.0660111	0.182575	0.182575	16331/19354
mmu04072	Phospholipase D signaling pathway - Mus musculus (house mouse)	3/71	149/11156	3	0.0692117	0.182575	0.182575	18796/20698/320207
mmu04622	RIG-I-like receptor signaling pathway - Mus musculus (house mouse)	2/71	73/11156	2	0.0786408	0.182575	0.182575	100038882/80861
mmu04020	Calcium signaling pathway - Mus musculus (house mouse)	4/71	255/11156	4	0.0791279	0.182575	0.182575	171166/18439/18796/20698
mmu05320	Autoimmune thyroid disease - Mus musculus (house mouse)	2/71	74/11156	2	0.080503	0.182575	0.182575	14961/14999
mmu04924	Renin secretion - Mus musculus (house mouse)	2/71	75/11156	2	0.0823791	0.182575	0.182575	13616/18796
mmu00562	Inositol phosphate metabolism - Mus musculus (house mouse)	2/71	77/11156	2	0.0861714	0.182575	0.182575	16331/18796
mmu04662	B cell receptor signaling pathway - Mus musculus (house mouse)	2/71	80/11156	2	0.0919571	0.182575	0.182575	16331/19354
mmu04612	Antigen processing and presentation - Mus musculus (house mouse)	2/71	86/11156	2	0.103855	0.182575	0.182575	14961/14999
mmu04514	Cell adhesion molecule (CAM) interaction - Mus musculus (house mouse)	3/71	179/11156	3	0.105566	0.182575	0.182575	14961/14999/16409
mmu05323	Rheumatoid arthritis - Mus musculus (house mouse)	2/71	87/11156	2	0.105878	0.182575	0.182575	14961/14999
mmu04658	Th1 and Th2 cell differentiation - Mus musculus (house mouse)	2/71	88/11156	2	0.107911	0.182575	0.182575	14961/14999
mmu04145	Phagosome - Mus musculus (house mouse)	3/71	181/11156	3	0.108216	0.182575	0.182575	14961/14999/16409
mmu04070	Phosphatidylinositol signaling system - Mus musculus (house mouse)	2/71	96/11156	2	0.124542	0.182575	0.182575	16331/18796
mmu04659	Th17 cell differentiation - Mus musculus (house mouse)	2/71	105/11156	2	0.143929	0.182575	0.182575	14961/14999
mmu04613	Neutrophil extracellular trap formation - Mus musculus (house mouse)	3/71	209/11156	3	0.147868	0.182575	0.182575	16409/18796/19354
mmu05146	Amoebiasis - Mus musculus (house mouse)	2/71	107/11156	2	0.148321	0.182575	0.182575	16409/18796
mmu04725	Cholinergic synapse - Mus musculus (house mouse)	2/71	114/11156	2	0.163903	0.182575	0.182575	18796/320207
mmu04670	Leukocyte transendothelial migration - Mus musculus (house mouse)	2/71	119/11156	2	0.175208	0.182575	0.182575	16409/19354
mmu05169	Epstein-Barr virus infection - Mus musculus (house mouse)	3/71	227/11156	3	0.175524	0.182575	0.182575	100038882/14961/14999
mmu04919	Thyroid hormone signaling pathway - Mus musculus (house mouse)	2/71	120/11156	2	0.177484	0.182575	0.182575	13982/18796
mmu04611	Platelet activation - Mus musculus (house mouse)	2/71	126/11156	2	0.191237	0.182575	0.182575	18796/320207
mmu05166	Human T-cell leukemia virus 1 infection - Mus musculus (house mouse)	3/71	245/11156	3	0.204514	0.182575	0.182575	12579/14961/14999
mmu04915	Estrogen signaling pathway - Mus musculus (house mouse)	2/71	134/11156	2	0.209788	0.182575	0.182575	13982/18796
mmu05135	Yersinia infection - Mus musculus (house mouse)	2/71	136/11156	2	0.214457	0.182575	0.182575	19354/23880
mmu04726	Serotonergic synapse - Mus musculus (house mouse)	2/71	137/11156	2	0.216795	0.182575	0.182575	11686/18796
mmu04270	Vascular smooth muscle contraction - Mus musculus (house mouse)	2/71	144/11156	2	0.233225	0.182575	0.182575	13616/18796
mmu05322	Systemic lupus erythematosus - Mus musculus (house mouse)	2/71	150/11156	2	0.247371	0.182575	0.182575	14961/14999
mmu04518	Integrin signaling - Mus musculus (house mouse)	2/71	153/11156	2	0.254459	0.182575	0.182575	16409/19354
mmu04921	Oxytocin signaling pathway - Mus musculus (house mouse)	2/71	154/11156	2	0.256823	0.182575	0.182575	18796/320207
mmu04261	Adrenergic signaling in cardiomyocytes - Mus musculus (house mouse)	2/71	156/11156	2	0.261552	0.182575	0.182575	18796/320207
mmu04934	Cushing syndrome - Mus musculus (house mouse)	2/71	162/11156	2	0.275745	0.182575	0.182575	12579/18796
mmu04022	cGMP-PKG signaling pathway - Mus musculus (house mouse)	2/71	172/11156	2	0.29937	0.182575	0.182575	18796/320207
mmu05164	Influenza A - Mus musculus (house mouse)	2/71	174/11156	2	0.304085	0.182575	0.182575	14961/14999
mmu04310	Wnt signaling pathway - Mus musculus (house mouse)	2/71	179/11156	2	0.315847	0.182575	0.182575	18796/19354
mmu05168	Herpes simplex virus 1 infection - Mus musculus (house mouse)	2/71	209/11156	2	0.385264	0.182575	0.182575	14961/14999
mmu04621	NOD-like receptor signaling pathway - Mus musculus (house mouse)	2/71	212/11156	2	0.392058	0.182575	0.182575	18439/18796
mmu05415	Diabetic cardiomyopathy - Mus musculus (house mouse)	2/71	216/11156	2	0.401066	0.182575	0.182575	18796/19354
mmu04081	Hormone signaling - Mus musculus (house mouse)	2/71	220/11156	2	0.410014	0.182575	0.182575	13982/18796
mmu05167	Kaposi sarcoma-associated herpesvirus infection - Mus musculus (house mouse)	2/71	222/11156	2	0.414464	0.182575	0.182575	15162/320207
mmu04024	cAMP signaling pathway - Mus musculus (house mouse)	2/71	224/11156	2	0.418898	0.182575	0.182575	13616/19354
mmu04810	Regulation of actin cytoskeleton - Mus musculus (house mouse)	2/71	234/11156	2	0.440816	0.182575	0.182575	16409/19354
mmu04080	Neuroactive ligand-receptor interaction - Mus musculus (house mouse)	3/71	392/11156	3	0.457504	0.182575	0.182575	13616/18439/67405
mmu05200	Pathways in cancer - Mus musculus (house mouse)	4/71	549/11156	4	0.465069	0.182575	0.182575	12579/13982/18796/19354
mmu05163	Human cytomegalovirus infection - Mus musculus (house mouse)	2/71	254/11156	2	0.483287	0.182575	0.182575	18796/19354
mmu04517	IgSF CAM signaling - Mus musculus (house mouse)	2/71	300/11156	2	0.5732	0.182575	0.182575	16331/16409
mmu04519	Cadherin signaling - Mus musculus (house mouse)	2/71	414/11156	2	0.746062	0.182575	0.182575	19354/93887
mmu01100	Metabolic pathways - Mus musculus (house mouse)	8/71	1664/11156	8	0.850334	0.182575	0.182575	11650/11686/14417/16331/18796/20698/67569/69065

## Sheet: IRKO_vs_IRWT_6h_DOWN
ID	Description	GeneRatio	BgRatio	Count	pvalue	p.adjust	qvalue	geneID
mmu00533	Glycosaminoglycan biosynthesis - keratan sulfate - Mus musculus (house mouse)	2/172	14/11156	2	0.0190425	0.971169	0.971169	227327/54371
mmu00790	Folate biosynthesis - Mus musculus (house mouse)	2/172	26/11156	2	0.060326	0.971169	0.971169	11648/14590
mmu01240	Biosynthesis of cofactors - Mus musculus (house mouse)	5/172	153/11156	5	0.0878383	0.971169	0.971169	11565/11648/14590/242285/94284
mmu00250	Alanine, aspartate and glutamate metabolism - Mus musculus (house mouse)	2/172	39/11156	2	0.121051	0.971169	0.971169	11565/70503
mmu05033	Nicotine addiction - Mus musculus (house mouse)	2/172	40/11156	2	0.126188	0.971169	0.971169	14402/53623
mmu00590	Arachidonic acid metabolism - Mus musculus (house mouse)	3/172	89/11156	3	0.158025	0.971169	0.971169	18782/19215/21391
mmu05205	Proteoglycans in cancer - Mus musculus (house mouse)	5/172	204/11156	5	0.207098	0.971169	0.971169	11733/14370/14733/14734/15529
mmu04978	Mineral absorption - Mus musculus (house mouse)	2/172	55/11156	2	0.207955	0.971169	0.971169	53945/73649
mmu04340	Hedgehog signaling pathway - Mus musculus (house mouse)	2/172	58/11156	2	0.224979	0.971169	0.971169	14451/16576
mmu05217	Basal cell carcinoma - Mus musculus (house mouse)	2/172	63/11156	2	0.253553	0.971169	0.971169	14370/16576
mmu04935	Growth hormone synthesis, secretion and action - Mus musculus (house mouse)	3/172	117/11156	3	0.269696	0.971169	0.971169	16005/20604/58991
mmu00480	Glutathione metabolism - Mus musculus (house mouse)	2/172	73/11156	2	0.310777	0.971169	0.971169	14778/16790
mmu04971	Gastric acid secretion - Mus musculus (house mouse)	2/172	75/11156	2	0.322145	0.971169	0.971169	12349/20604
mmu04146	Peroxisome - Mus musculus (house mouse)	2/172	87/11156	2	0.38913	0.971169	0.971169	58869/70503
mmu04723	Retrograde endocannabinoid signaling - Mus musculus (house mouse)	3/172	154/11156	3	0.42499	0.971169	0.971169	14402/407790/53623
mmu04390	Hippo signaling pathway - Mus musculus (house mouse)	3/172	158/11156	3	0.44133	0.971169	0.971169	11576/14370/97064
mmu04024	cAMP signaling pathway - Mus musculus (house mouse)	4/172	224/11156	4	0.455051	0.971169	0.971169	20604/53623/58991/98932
mmu04976	Bile secretion - Mus musculus (house mouse)	2/172	101/11156	2	0.463365	0.971169	0.971169	12349/94284
mmu00830	Retinol metabolism - Mus musculus (house mouse)	2/172	102/11156	2	0.468469	0.971169	0.971169	242285/94284
mmu03015	mRNA surveillance pathway - Mus musculus (house mouse)	2/172	104/11156	2	0.478589	0.971169	0.971169	14853/83410
mmu05016	Huntington disease - Mus musculus (house mouse)	5/172	308/11156	5	0.517324	0.971169	0.971169	14778/225326/333182/407790/53623
mmu04514	Cell adhesion molecule (CAM) interaction - Mus musculus (house mouse)	3/172	179/11156	3	0.523789	0.971169	0.971169	15529/207683/54725
mmu04972	Pancreatic secretion - Mus musculus (house mouse)	2/172	115/11156	2	0.532093	0.971169	0.971169	12349/18782
mmu05022	Pathways of neurodegeneration - multiple diseases - Mus musculus (house mouse)	7/172	481/11156	7	0.616119	0.971169	0.971169	14370/14778/18039/225326/333182/407790/53623
mmu05017	Spinocerebellar ataxia - Mus musculus (house mouse)	2/172	141/11156	2	0.64311	0.971169	0.971169	225326/53623
mmu00190	Oxidative phosphorylation - Mus musculus (house mouse)	2/172	141/11156	2	0.64311	0.971169	0.971169	333182/407790
mmu04270	Vascular smooth muscle contraction - Mus musculus (house mouse)	2/172	144/11156	2	0.654499	0.971169	0.971169	18782/98932
mmu04081	Hormone signaling - Mus musculus (house mouse)	3/172	220/11156	3	0.663458	0.971169	0.971169	20604/53945/58991
mmu05418	Fluid shear stress and atherosclerosis - Mus musculus (house mouse)	2/172	149/11156	2	0.672837	0.971169	0.971169	14733/15529
mmu05014	Amyotrophic lateral sclerosis - Mus musculus (house mouse)	5/172	374/11156	5	0.68875	0.971169	0.971169	14778/18039/225326/333182/407790
mmu04820	Cytoskeleton in muscle cells - Mus musculus (house mouse)	3/172	233/11156	3	0.701062	0.971169	0.971169	15529/18073/98932
mmu04810	Regulation of actin cytoskeleton - Mus musculus (house mouse)	3/172	234/11156	3	0.703819	0.971169	0.971169	14163/226970/98932
mmu04150	mTOR signaling pathway - Mus musculus (house mouse)	2/172	158/11156	2	0.703861	0.971169	0.971169	14370/14783
mmu04932	Non-alcoholic fatty liver disease - Mus musculus (house mouse)	2/172	162/11156	2	0.71685	0.971169	0.971169	333182/407790
mmu04080	Neuroactive ligand-receptor interaction - Mus musculus (house mouse)	5/172	392/11156	5	0.727658	0.971169	0.971169	14402/20604/320343/53623/58991
mmu04140	Autophagy - animal - Mus musculus (house mouse)	2/172	167/11156	2	0.732414	0.971169	0.971169	225326/69635
mmu04530	Tight junction - Mus musculus (house mouse)	2/172	169/11156	2	0.738434	0.971169	0.971169	68178/98932
mmu04360	Axon guidance - Mus musculus (house mouse)	2/172	181/11156	2	0.772187	0.971169	0.971169	108151/98932
mmu04082	Neuroactive ligand signaling - Mus musculus (house mouse)	2/172	196/11156	2	0.809017	0.971169	0.971169	14402/53623
mmu04814	Motor proteins - Mus musculus (house mouse)	2/172	198/11156	2	0.813508	0.971169	0.971169	16576/98932
mmu05415	Diabetic cardiomyopathy - Mus musculus (house mouse)	2/172	216/11156	2	0.849878	0.971169	0.971169	333182/407790
mmu05010	Alzheimer disease - Mus musculus (house mouse)	4/172	389/11156	4	0.855341	0.971169	0.971169	14370/225326/333182/407790
mmu05208	Chemical carcinogenesis - reactive oxygen species - Mus musculus (house mouse)	2/172	229/11156	2	0.872019	0.971169	0.971169	333182/407790
mmu04714	Thermogenesis - Mus musculus (house mouse)	2/172	238/11156	2	0.885555	0.971169	0.971169	333182/407790
mmu04519	Cadherin signaling - Mus musculus (house mouse)	4/172	414/11156	4	0.886361	0.971169	0.971169	14370/14402/14609/97064
mmu05132	Salmonella infection - Mus musculus (house mouse)	2/172	251/11156	2	0.90279	0.971169	0.971169	225326/98932
mmu05020	Prion disease - Mus musculus (house mouse)	2/172	273/11156	2	0.926573	0.971169	0.971169	333182/407790
mmu05012	Parkinson disease - Mus musculus (house mouse)	2/172	274/11156	2	0.927513	0.971169	0.971169	333182/407790
mmu04517	IgSF CAM signaling - Mus musculus (house mouse)	2/172	300/11156	2	0.948314	0.971169	0.971169	54725/98932
mmu01100	Metabolic pathways - Mus musculus (house mouse)	17/172	1664/11156	17	0.980406	0.971169	0.971169	11565/11648/12349/14778/16790/16832/18782/19215/21391/225326/242285/26432/333182/407790/434437/70503/94284
mmu05200	Pathways in cancer - Mus musculus (house mouse)	3/172	549/11156	3	0.99196	0.971169	0.971169	14370/16576/69635

## Sheet: IRKO_vs_IRWT_6h_ALL
ID	Description	GeneRatio	BgRatio	Count	pvalue	p.adjust	qvalue	geneID
mmu00790	Folate biosynthesis - Mus musculus (house mouse)	3/243	26/11156	3	0.018339	1	1	11648/11650/14590
mmu00533	Glycosaminoglycan biosynthesis - keratan sulfate - Mus musculus (house mouse)	2/243	14/11156	2	0.0361922	1	1	227327/54371
mmu00730	Thiamine metabolism - Mus musculus (house mouse)	2/243	15/11156	2	0.0411717	1	1	11648/11650
mmu00250	Alanine, aspartate and glutamate metabolism - Mus musculus (house mouse)	3/243	39/11156	3	0.052523	1	1	11565/14417/70503
mmu04940	Type I diabetes mellitus - Mus musculus (house mouse)	4/243	65/11156	4	0.0529912	1	1	14417/14961/14999/19275
mmu04666	Fc gamma R-mediated phagocytosis - Mus musculus (house mouse)	5/243	94/11156	5	0.0542349	1	1	15162/16331/19354/20698/30948
mmu05310	Asthma - Mus musculus (house mouse)	2/243	25/11156	2	0.102218	1	1	14961/14999
mmu01240	Biosynthesis of cofactors - Mus musculus (house mouse)	6/243	153/11156	6	0.117401	1	1	11565/11648/11650/14590/242285/94284
mmu00590	Arachidonic acid metabolism - Mus musculus (house mouse)	4/243	89/11156	4	0.129151	1	1	11686/18782/19215/21391
mmu04640	Hematopoietic cell lineage - Mus musculus (house mouse)	4/243	93/11156	4	0.144805	1	1	14961/14999/16409/16790
mmu05140	Leishmaniasis - Mus musculus (house mouse)	3/243	70/11156	3	0.195644	1	1	14961/14999/16409
mmu04514	Cell adhesion molecule (CAM) interaction - Mus musculus (house mouse)	6/243	179/11156	6	0.19603	1	1	14961/14999/15529/16409/207683/54725
mmu00480	Glutathione metabolism - Mus musculus (house mouse)	3/243	73/11156	3	0.21253	1	1	14778/16790/69065
mmu05033	Nicotine addiction - Mus musculus (house mouse)	2/243	40/11156	2	0.216391	1	1	14402/53623
mmu04971	Gastric acid secretion - Mus musculus (house mouse)	3/243	75/11156	3	0.223958	1	1	12349/18796/20604
mmu00562	Inositol phosphate metabolism - Mus musculus (house mouse)	3/243	77/11156	3	0.235504	1	1	16331/18796/225326
mmu04672	Intestinal immune network for IgA production - Mus musculus (house mouse)	2/243	43/11156	2	0.240608	1	1	14961/14999
mmu04935	Growth hormone synthesis, secretion and action - Mus musculus (house mouse)	4/243	117/11156	4	0.251204	1	1	16005/18796/20604/58991
mmu05205	Proteoglycans in cancer - Mus musculus (house mouse)	6/243	204/11156	6	0.285478	1	1	11733/13982/14370/14733/14734/15529
mmu05416	Viral myocarditis - Mus musculus (house mouse)	3/243	92/11156	3	0.32437	1	1	14961/14999/19354
mmu04978	Mineral absorption - Mus musculus (house mouse)	2/243	55/11156	2	0.337592	1	1	53945/73649
mmu04070	Phosphatidylinositol signaling system - Mus musculus (house mouse)	3/243	96/11156	3	0.3483	1	1	16331/18796/225326
mmu05152	Tuberculosis - Mus musculus (house mouse)	5/243	180/11156	5	0.35534	1	1	14961/14999/16409/20698/225326
mmu05330	Allograft rejection - Mus musculus (house mouse)	2/243	58/11156	2	0.361398	1	1	14961/14999
mmu04340	Hedgehog signaling pathway - Mus musculus (house mouse)	2/243	58/11156	2	0.361398	1	1	14451/16576
mmu04370	VEGF signaling pathway - Mus musculus (house mouse)	2/243	58/11156	2	0.361398	1	1	19354/20698
mmu05332	Graft-versus-host disease - Mus musculus (house mouse)	2/243	58/11156	2	0.361398	1	1	14961/14999
mmu04024	cAMP signaling pathway - Mus musculus (house mouse)	6/243	224/11156	6	0.362343	1	1	13616/19354/20604/53623/58991/98932
mmu04371	Apelin signaling pathway - Mus musculus (house mouse)	4/243	140/11156	4	0.364003	1	1	18796/20698/225326/320207
mmu04730	Long-term depression - Mus musculus (house mouse)	2/243	60/11156	2	0.377092	1	1	18796/53623
mmu04270	Vascular smooth muscle contraction - Mus musculus (house mouse)	4/243	144/11156	4	0.383838	1	1	13616/18782/18796/98932
mmu04961	Endocrine and other factor-regulated calcium reabsorption - Mus musculus (house mouse)	2/243	61/11156	2	0.38488	1	1	13982/18796
mmu05321	Inflammatory bowel disease - Mus musculus (house mouse)	2/243	62/11156	2	0.392625	1	1	14961/14999
mmu05217	Basal cell carcinoma - Mus musculus (house mouse)	2/243	63/11156	2	0.400327	1	1	14370/16576
mmu04664	Fc epsilon RI signaling pathway - Mus musculus (house mouse)	2/243	66/11156	2	0.42315	1	1	16331/19354
mmu05145	Toxoplasmosis - Mus musculus (house mouse)	3/243	109/11156	3	0.425083	1	1	14961/14999/320207
mmu04723	Retrograde endocannabinoid signaling - Mus musculus (house mouse)	4/243	154/11156	4	0.433021	1	1	14402/18796/407790/53623
mmu04972	Pancreatic secretion - Mus musculus (house mouse)	3/243	115/11156	3	0.459523	1	1	12349/18782/18796
mmu04622	RIG-I-like receptor signaling pathway - Mus musculus (house mouse)	2/243	73/11156	2	0.474579	1	1	100038882/80861
mmu05320	Autoimmune thyroid disease - Mus musculus (house mouse)	2/243	74/11156	2	0.4817	1	1	14961/14999
mmu04918	Thyroid hormone synthesis - Mus musculus (house mouse)	2/243	74/11156	2	0.4817	1	1	14778/18796
mmu04670	Leukocyte transendothelial migration - Mus musculus (house mouse)	3/243	119/11156	3	0.481992	1	1	16409/19354/98932
mmu04924	Renin secretion - Mus musculus (house mouse)	2/243	75/11156	2	0.488762	1	1	13616/18796
mmu04611	Platelet activation - Mus musculus (house mouse)	3/243	126/11156	3	0.520212	1	1	18796/21391/320207
mmu04662	B cell receptor signaling pathway - Mus musculus (house mouse)	2/243	80/11156	2	0.523151	1	1	16331/19354
mmu04081	Hormone signaling - Mus musculus (house mouse)	5/243	220/11156	5	0.525297	1	1	13982/18796/20604/53945/58991
mmu05150	Staphylococcus aureus infection - Mus musculus (house mouse)	3/243	131/11156	3	0.54656	1	1	14961/14999/16409
mmu04071	Sphingolipid signaling pathway - Mus musculus (house mouse)	3/243	131/11156	3	0.54656	1	1	18796/19354/20698
mmu04145	Phagosome - Mus musculus (house mouse)	4/243	181/11156	4	0.558793	1	1	14961/14999/16409/225326
mmu04540	Gap junction - Mus musculus (house mouse)	2/243	86/11156	2	0.562329	1	1	14609/18796
mmu04612	Antigen processing and presentation - Mus musculus (house mouse)	2/243	86/11156	2	0.562329	1	1	14961/14999
mmu04911	Insulin secretion - Mus musculus (house mouse)	2/243	86/11156	2	0.562329	1	1	18609/18796
mmu05323	Rheumatoid arthritis - Mus musculus (house mouse)	2/243	87/11156	2	0.568631	1	1	14961/14999
mmu04146	Peroxisome - Mus musculus (house mouse)	2/243	87/11156	2	0.568631	1	1	58869/70503
mmu04658	Th1 and Th2 cell differentiation - Mus musculus (house mouse)	2/243	88/11156	2	0.574868	1	1	14961/14999
mmu04726	Serotonergic synapse - Mus musculus (house mouse)	3/243	137/11156	3	0.577043	1	1	11686/14402/18796
mmu04810	Regulation of actin cytoskeleton - Mus musculus (house mouse)	5/243	234/11156	5	0.58042	1	1	14163/16409/19354/226970/98932
mmu04912	GnRH signaling pathway - Mus musculus (house mouse)	2/243	90/11156	2	0.587144	1	1	17387/18796
mmu04727	GABAergic synapse - Mus musculus (house mouse)	2/243	91/11156	2	0.593184	1	1	14402/14417
mmu05017	Spinocerebellar ataxia - Mus musculus (house mouse)	3/243	141/11156	3	0.596641	1	1	18796/225326/53623
mmu04520	Adherens junction - Mus musculus (house mouse)	2/243	92/11156	2	0.599158	1	1	19354/98932
mmu04610	Complement and coagulation cascades - Mus musculus (house mouse)	2/243	94/11156	2	0.610907	1	1	16409/21788
mmu04062	Chemokine signaling pathway - Mus musculus (house mouse)	4/243	194/11156	4	0.613785	1	1	15162/18796/19354/320207
mmu04080	Neuroactive ligand-receptor interaction - Mus musculus (house mouse)	8/243	392/11156	8	0.625087	1	1	13616/14402/18439/20604/320343/53623/58991/67405
mmu04072	Phospholipase D signaling pathway - Mus musculus (house mouse)	3/243	149/11156	3	0.634034	1	1	18796/20698/320207
mmu05418	Fluid shear stress and atherosclerosis - Mus musculus (house mouse)	3/243	149/11156	3	0.634034	1	1	14733/15529/19354
mmu04916	Melanogenesis - Mus musculus (house mouse)	2/243	100/11156	2	0.64458	1	1	14370/18796
mmu04713	Circadian entrainment - Mus musculus (house mouse)	2/243	100/11156	2	0.64458	1	1	18796/53623
mmu04976	Bile secretion - Mus musculus (house mouse)	2/243	101/11156	2	0.649964	1	1	12349/94284
mmu04518	Integrin signaling - Mus musculus (house mouse)	3/243	153/11156	3	0.651809	1	1	16409/19354/231470
mmu00830	Retinol metabolism - Mus musculus (house mouse)	2/243	102/11156	2	0.655283	1	1	242285/94284
mmu04921	Oxytocin signaling pathway - Mus musculus (house mouse)	3/243	154/11156	3	0.656156	1	1	18796/320207/98932
mmu04922	Glucagon signaling pathway - Mus musculus (house mouse)	2/243	104/11156	2	0.665728	1	1	16832/18796
mmu03015	mRNA surveillance pathway - Mus musculus (house mouse)	2/243	104/11156	2	0.665728	1	1	14853/83410
mmu05016	Huntington disease - Mus musculus (house mouse)	6/243	308/11156	6	0.666476	1	1	14778/18796/225326/333182/407790/53623
mmu04659	Th17 cell differentiation - Mus musculus (house mouse)	2/243	105/11156	2	0.670854	1	1	14961/14999
mmu04390	Hippo signaling pathway - Mus musculus (house mouse)	3/243	158/11156	3	0.673154	1	1	11576/14370/97064
mmu05146	Amoebiasis - Mus musculus (house mouse)	2/243	107/11156	2	0.680917	1	1	16409/18796
mmu04934	Cushing syndrome - Mus musculus (house mouse)	3/243	162/11156	3	0.68953	1	1	12579/14370/18796
mmu04015	Rap1 signaling pathway - Mus musculus (house mouse)	4/243	214/11156	4	0.689666	1	1	16409/18796/19354/23880
mmu05415	Diabetic cardiomyopathy - Mus musculus (house mouse)	4/243	216/11156	4	0.696645	1	1	18796/19354/333182/407790
mmu04725	Cholinergic synapse - Mus musculus (house mouse)	2/243	114/11156	2	0.714174	1	1	18796/320207
mmu04928	Parathyroid hormone synthesis, secretion and action - Mus musculus (house mouse)	2/243	116/11156	2	0.723129	1	1	17387/18796
mmu04724	Glutamatergic synapse - Mus musculus (house mouse)	2/243	117/11156	2	0.727517	1	1	18796/53623
mmu04022	cGMP-PKG signaling pathway - Mus musculus (house mouse)	3/243	172/11156	3	0.727769	1	1	18796/320207/98932
mmu04919	Thyroid hormone signaling pathway - Mus musculus (house mouse)	2/243	120/11156	2	0.74033	1	1	13982/18796
mmu04310	Wnt signaling pathway - Mus musculus (house mouse)	3/243	179/11156	3	0.752283	1	1	14370/18796/19354
mmu04360	Axon guidance - Mus musculus (house mouse)	3/243	181/11156	3	0.758955	1	1	108151/19354/98932
mmu04750	Inflammatory mediator regulation of TRP channels - Mus musculus (house mouse)	2/243	130/11156	2	0.779388	1	1	18796/277328
mmu04915	Estrogen signaling pathway - Mus musculus (house mouse)	2/243	134/11156	2	0.793519	1	1	13982/18796
mmu04210	Apoptosis - Mus musculus (house mouse)	2/243	136/11156	2	0.800281	1	1	19249/235587
mmu05135	Yersinia infection - Mus musculus (house mouse)	2/243	136/11156	2	0.800281	1	1	19354/23880
mmu04728	Dopaminergic synapse - Mus musculus (house mouse)	2/243	137/11156	2	0.803589	1	1	18796/53623
mmu04082	Neuroactive ligand signaling - Mus musculus (house mouse)	3/243	196/11156	3	0.804479	1	1	14402/18796/53623
mmu04020	Calcium signaling pathway - Mus musculus (house mouse)	4/243	255/11156	4	0.81073	1	1	171166/18439/18796/20698
mmu00190	Oxidative phosphorylation - Mus musculus (house mouse)	2/243	141/11156	2	0.816337	1	1	333182/407790
mmu05022	Pathways of neurodegeneration - multiple diseases - Mus musculus (house mouse)	8/243	481/11156	8	0.828568	1	1	14370/14778/18039/18796/225326/333182/407790/53623
mmu05224	Breast cancer - Mus musculus (house mouse)	2/243	147/11156	2	0.834079	1	1	13982/14370
mmu04613	Neutrophil extracellular trap formation - Mus musculus (house mouse)	3/243	209/11156	3	0.837901	1	1	16409/18796/19354
mmu05226	Gastric cancer - Mus musculus (house mouse)	2/243	150/11156	2	0.842359	1	1	12579/14370
mmu05322	Systemic lupus erythematosus - Mus musculus (house mouse)	2/243	150/11156	2	0.842359	1	1	14961/14999
mmu04621	NOD-like receptor signaling pathway - Mus musculus (house mouse)	3/243	212/11156	3	0.844879	1	1	18439/18796/22051
mmu04261	Adrenergic signaling in cardiomyocytes - Mus musculus (house mouse)	2/243	156/11156	2	0.857808	1	1	18796/320207
mmu04150	mTOR signaling pathway - Mus musculus (house mouse)	2/243	158/11156	2	0.862643	1	1	14370/14783
mmu05167	Kaposi sarcoma-associated herpesvirus infection - Mus musculus (house mouse)	3/243	222/11156	3	0.866296	1	1	15162/225326/320207
mmu04932	Non-alcoholic fatty liver disease - Mus musculus (house mouse)	2/243	162/11156	2	0.871866	1	1	333182/407790
mmu04148	Efferocytosis - Mus musculus (house mouse)	2/243	163/11156	2	0.874082	1	1	20698/228432
mmu05169	Epstein-Barr virus infection - Mus musculus (house mouse)	3/243	227/11156	3	0.876	1	1	100038882/14961/14999
mmu04140	Autophagy - animal - Mus musculus (house mouse)	2/243	167/11156	2	0.882596	1	1	225326/69635
mmu04530	Tight junction - Mus musculus (house mouse)	2/243	169/11156	2	0.886651	1	1	68178/98932
mmu04820	Cytoskeleton in muscle cells - Mus musculus (house mouse)	3/243	233/11156	3	0.886819	1	1	15529/18073/98932
mmu04519	Cadherin signaling - Mus musculus (house mouse)	6/243	414/11156	6	0.892522	1	1	14370/14402/14609/19354/93887/97064
mmu05164	Influenza A - Mus musculus (house mouse)	2/243	174/11156	2	0.896231	1	1	14961/14999
mmu04517	IgSF CAM signaling - Mus musculus (house mouse)	4/243	300/11156	4	0.896315	1	1	16331/16409/54725/98932
mmu05166	Human T-cell leukemia virus 1 infection - Mus musculus (house mouse)	3/243	245/11156	3	0.90597	1	1	12579/14961/14999
mmu05014	Amyotrophic lateral sclerosis - Mus musculus (house mouse)	5/243	374/11156	5	0.914532	1	1	14778/18039/225326/333182/407790
mmu05010	Alzheimer disease - Mus musculus (house mouse)	5/243	389/11156	5	0.930095	1	1	14370/18796/225326/333182/407790
mmu04814	Motor proteins - Mus musculus (house mouse)	2/243	198/11156	2	0.932592	1	1	16576/98932
mmu04510	Focal adhesion - Mus musculus (house mouse)	2/243	202/11156	2	0.937338	1	1	19354/98932
mmu05020	Prion disease - Mus musculus (house mouse)	3/243	273/11156	3	0.939786	1	1	19354/333182/407790
mmu05168	Herpes simplex virus 1 infection - Mus musculus (house mouse)	2/243	209/11156	2	0.944894	1	1	14961/14999
mmu05202	Transcriptional misregulation in cancer - Mus musculus (house mouse)	2/243	219/11156	2	0.954203	1	1	16409/53623
mmu05200	Pathways in cancer - Mus musculus (house mouse)	7/243	549/11156	7	0.958517	1	1	12579/13982/14370/16576/18796/19354/69635
mmu05208	Chemical carcinogenesis - reactive oxygen species - Mus musculus (house mouse)	2/243	229/11156	2	0.962002	1	1	333182/407790
mmu05207	Chemical carcinogenesis - receptor activation - Mus musculus (house mouse)	2/243	231/11156	2	0.963401	1	1	13982/94284
mmu04014	Ras signaling pathway - Mus musculus (house mouse)	2/243	237/11156	2	0.967309	1	1	18782/19354
mmu04714	Thermogenesis - Mus musculus (house mouse)	2/243	238/11156	2	0.967921	1	1	333182/407790
mmu05132	Salmonella infection - Mus musculus (house mouse)	2/243	251/11156	2	0.974933	1	1	225326/98932
mmu05163	Human cytomegalovirus infection - Mus musculus (house mouse)	2/243	254/11156	2	0.976328	0.999033	0.999033	18796/19354
mmu05012	Parkinson disease - Mus musculus (house mouse)	2/243	274/11156	2	0.983886	0.999023	0.999023	333182/407790
mmu01100	Metabolic pathways - Mus musculus (house mouse)	25/243	1664/11156	25	0.986988	0.994522	0.994522	11565/11648/11650/11686/12349/14417/14778/16331/16790/16832/18782/18796/19215/20698/21391/225326/242285/26432/333182/407790/434437/67569/69065/70503/94284
mmu05165	Human papillomavirus infection - Mus musculus (house mouse)	2/243	357/11156	2	0.996882	0.994522	0.994522	100038882/14370

## Sheet: IRKO_vs_IRWT_24h_UP
ID	Description	GeneRatio	BgRatio	Count	pvalue	p.adjust	qvalue	geneID
mmu04666	Fc gamma R-mediated phagocytosis - Mus musculus (house mouse)	4/62	94/11156	4	0.00181533	0.103474	0.103474	15162/19354/20698/22324
mmu04062	Chemokine signaling pathway - Mus musculus (house mouse)	5/62	194/11156	5	0.0043821	0.103474	0.103474	15162/18796/19354/22324/320207
mmu04072	Phospholipase D signaling pathway - Mus musculus (house mouse)	4/62	149/11156	4	0.00936172	0.103474	0.103474	18796/20698/320127/320207
mmu04640	Hematopoietic cell lineage - Mus musculus (house mouse)	3/62	93/11156	3	0.0148816	0.103474	0.103474	14724/14961/16409
mmu05231	Choline metabolism in cancer - Mus musculus (house mouse)	3/62	98/11156	3	0.0171056	0.103474	0.103474	19354/20519/320127
mmu04670	Leukocyte transendothelial migration - Mus musculus (house mouse)	3/62	119/11156	3	0.0283813	0.103474	0.103474	16409/19354/22324
mmu04015	Rap1 signaling pathway - Mus musculus (house mouse)	4/62	214/11156	4	0.0309344	0.103474	0.103474	16409/18796/19354/22324
mmu04611	Platelet activation - Mus musculus (house mouse)	3/62	126/11156	3	0.0328353	0.103474	0.103474	14724/18796/320207
mmu04071	Sphingolipid signaling pathway - Mus musculus (house mouse)	3/62	131/11156	3	0.0362278	0.103474	0.103474	18796/19354/20698
mmu04370	VEGF signaling pathway - Mus musculus (house mouse)	2/62	58/11156	2	0.0411702	0.103474	0.103474	19354/20698
mmu04371	Apelin signaling pathway - Mus musculus (house mouse)	3/62	140/11156	3	0.0427724	0.103474	0.103474	18796/20698/320207
mmu04961	Endocrine and other factor-regulated calcium reabsorption - Mus musculus (house mouse)	2/62	61/11156	2	0.045101	0.103474	0.103474	13982/18796
mmu04940	Type I diabetes mellitus - Mus musculus (house mouse)	2/62	65/11156	2	0.0505484	0.103474	0.103474	14417/14961
mmu04664	Fc epsilon RI signaling pathway - Mus musculus (house mouse)	2/62	66/11156	2	0.0519458	0.103474	0.103474	19354/22324
mmu05140	Leishmaniasis - Mus musculus (house mouse)	2/62	70/11156	2	0.0576716	0.103474	0.103474	14961/16409
mmu04927	Cortisol synthesis and secretion - Mus musculus (house mouse)	2/62	72/11156	2	0.0606137	0.103474	0.103474	18796/218461
mmu04924	Renin secretion - Mus musculus (house mouse)	2/62	75/11156	2	0.0651215	0.103474	0.103474	13616/18796
mmu04662	B cell receptor signaling pathway - Mus musculus (house mouse)	2/62	80/11156	2	0.0728755	0.103474	0.103474	19354/22324
mmu05152	Tuberculosis - Mus musculus (house mouse)	3/62	180/11156	3	0.0783437	0.103474	0.103474	14961/16409/20698
mmu05416	Viral myocarditis - Mus musculus (house mouse)	2/62	92/11156	2	0.0925975	0.103474	0.103474	14961/19354
mmu04070	Phosphatidylinositol signaling system - Mus musculus (house mouse)	2/62	96/11156	2	0.0994843	0.103474	0.103474	18796/320127
mmu04613	Neutrophil extracellular trap formation - Mus musculus (house mouse)	3/62	209/11156	3	0.110085	0.103474	0.103474	16409/18796/19354
mmu05146	Amoebiasis - Mus musculus (house mouse)	2/62	107/11156	2	0.119117	0.103474	0.103474	16409/18796
mmu05145	Toxoplasmosis - Mus musculus (house mouse)	2/62	109/11156	2	0.122786	0.103474	0.103474	14961/320207
mmu04081	Hormone signaling - Mus musculus (house mouse)	3/62	220/11156	3	0.123253	0.103474	0.103474	13982/18796/22354
mmu04024	cAMP signaling pathway - Mus musculus (house mouse)	3/62	224/11156	3	0.12818	0.103474	0.103474	13616/19354/22324
mmu04725	Cholinergic synapse - Mus musculus (house mouse)	2/62	114/11156	2	0.132077	0.103474	0.103474	18796/320207
mmu04650	Natural killer cell mediated cytotoxicity - Mus musculus (house mouse)	2/62	117/11156	2	0.137728	0.103474	0.103474	19354/22324
mmu04810	Regulation of actin cytoskeleton - Mus musculus (house mouse)	3/62	234/11156	3	0.140802	0.103474	0.103474	16409/19354/22324
mmu04919	Thyroid hormone signaling pathway - Mus musculus (house mouse)	2/62	120/11156	2	0.143433	0.103474	0.103474	13982/18796
mmu04750	Inflammatory mediator regulation of TRP channels - Mus musculus (house mouse)	2/62	130/11156	2	0.162793	0.103474	0.103474	18796/246788
mmu05150	Staphylococcus aureus infection - Mus musculus (house mouse)	2/62	131/11156	2	0.164755	0.103474	0.103474	14961/16409
mmu04020	Calcium signaling pathway - Mus musculus (house mouse)	3/62	255/11156	3	0.16859	0.103474	0.103474	18439/18796/20698
mmu04915	Estrogen signaling pathway - Mus musculus (house mouse)	2/62	134/11156	2	0.170668	0.103474	0.103474	13982/18796
mmu04080	Neuroactive ligand-receptor interaction - Mus musculus (house mouse)	4/62	392/11156	4	0.173063	0.103474	0.103474	13616/18439/22354/67405
mmu05135	Yersinia infection - Mus musculus (house mouse)	2/62	136/11156	2	0.17463	0.103474	0.103474	19354/22324
mmu04726	Serotonergic synapse - Mus musculus (house mouse)	2/62	137/11156	2	0.176616	0.103474	0.103474	18796/223706
mmu04270	Vascular smooth muscle contraction - Mus musculus (house mouse)	2/62	144/11156	2	0.190621	0.103474	0.103474	13616/18796
mmu04518	Integrin signaling - Mus musculus (house mouse)	2/62	153/11156	2	0.208842	0.103474	0.103474	16409/19354
mmu04921	Oxytocin signaling pathway - Mus musculus (house mouse)	2/62	154/11156	2	0.210879	0.103474	0.103474	18796/320207
mmu04261	Adrenergic signaling in cardiomyocytes - Mus musculus (house mouse)	2/62	156/11156	2	0.214958	0.103474	0.103474	18796/320207
mmu04934	Cushing syndrome - Mus musculus (house mouse)	2/62	162/11156	2	0.227242	0.103474	0.103474	18796/218461
mmu04022	cGMP-PKG signaling pathway - Mus musculus (house mouse)	2/62	172/11156	2	0.247826	0.103474	0.103474	18796/320207
mmu04310	Wnt signaling pathway - Mus musculus (house mouse)	2/62	179/11156	2	0.262282	0.103474	0.103474	18796/19354
mmu04514	Cell adhesion molecule (CAM) interaction - Mus musculus (house mouse)	2/62	179/11156	2	0.262282	0.103474	0.103474	14961/16409
mmu04145	Phagosome - Mus musculus (house mouse)	2/62	181/11156	2	0.266416	0.103474	0.103474	14961/16409
mmu04510	Focal adhesion - Mus musculus (house mouse)	2/62	202/11156	2	0.309755	0.103474	0.103474	19354/22324
mmu05205	Proteoglycans in cancer - Mus musculus (house mouse)	2/62	204/11156	2	0.313865	0.103474	0.103474	13982/22324
mmu04621	NOD-like receptor signaling pathway - Mus musculus (house mouse)	2/62	212/11156	2	0.330255	0.103474	0.103474	18439/18796
mmu05415	Diabetic cardiomyopathy - Mus musculus (house mouse)	2/62	216/11156	2	0.338414	0.103474	0.103474	18796/19354
mmu05417	Lipid and atherosclerosis - Mus musculus (house mouse)	2/62	217/11156	2	0.340449	0.103474	0.103474	18796/22324
mmu05167	Kaposi sarcoma-associated herpesvirus infection - Mus musculus (house mouse)	2/62	222/11156	2	0.350599	0.103474	0.103474	15162/320207
mmu05163	Human cytomegalovirus infection - Mus musculus (house mouse)	2/62	254/11156	2	0.414176	0.103474	0.103474	18796/19354
mmu04517	IgSF CAM signaling - Mus musculus (house mouse)	2/62	300/11156	2	0.499952	0.103474	0.103474	16409/22324
mmu05200	Pathways in cancer - Mus musculus (house mouse)	3/62	549/11156	3	0.594637	0.103474	0.103474	13982/18796/19354
mmu04519	Cadherin signaling - Mus musculus (house mouse)	2/62	414/11156	2	0.675821	0.103474	0.103474	19354/22324
mmu01100	Metabolic pathways - Mus musculus (house mouse)	8/62	1664/11156	8	0.725171	0.103474	0.103474	107303348/11650/14417/18796/20698/218461/320127/67569

## Sheet: IRKO_vs_IRWT_24h_DOWN
ID	Description	GeneRatio	BgRatio	Count	pvalue	p.adjust	qvalue	geneID
mmu00533	Glycosaminoglycan biosynthesis - keratan sulfate - Mus musculus (house mouse)	2/188	14/11156	2	0.0225028	1	1	227327/54371
mmu00790	Folate biosynthesis - Mus musculus (house mouse)	2/188	26/11156	2	0.0705049	1	1	11648/14590
mmu04610	Complement and coagulation cascades - Mus musculus (house mouse)	4/188	94/11156	4	0.0741762	1	1	12509/12630/21788/545366
mmu01240	Biosynthesis of cofactors - Mus musculus (house mouse)	5/188	153/11156	5	0.116446	1	1	11565/11648/14590/242285/94284
mmu04935	Growth hormone synthesis, secretion and action - Mus musculus (house mouse)	4/188	117/11156	4	0.135254	1	1	16005/16370/20604/58991
mmu00250	Alanine, aspartate and glutamate metabolism - Mus musculus (house mouse)	2/188	39/11156	2	0.139856	1	1	11565/70503
mmu05033	Nicotine addiction - Mus musculus (house mouse)	2/188	40/11156	2	0.145665	1	1	14402/53623
mmu04216	Ferroptosis - Mus musculus (house mouse)	2/188	41/11156	2	0.151523	1	1	53945/69215
mmu04081	Hormone signaling - Mus musculus (house mouse)	6/188	220/11156	6	0.167508	1	1	16370/20604/53945/58991/76854/83428
mmu04930	Type II diabetes mellitus - Mus musculus (house mouse)	2/188	48/11156	2	0.193646	1	1	16370/18609
mmu04978	Mineral absorption - Mus musculus (house mouse)	2/188	55/11156	2	0.237036	1	1	53945/73649
mmu04976	Bile secretion - Mus musculus (house mouse)	3/188	101/11156	3	0.242254	1	1	12349/23957/94284
mmu04923	Regulation of lipolysis in adipocytes - Mus musculus (house mouse)	2/188	57/11156	2	0.249548	1	1	16370/23945
mmu04723	Retrograde endocannabinoid signaling - Mus musculus (house mouse)	4/188	154/11156	4	0.261549	1	1	14402/23945/407790/53623
mmu04390	Hippo signaling pathway - Mus musculus (house mouse)	4/188	158/11156	4	0.276478	1	1	11576/12164/14370/97064
mmu05217	Basal cell carcinoma - Mus musculus (house mouse)	2/188	63/11156	2	0.287146	1	1	14370/16576
mmu04350	TGF-beta signaling pathway - Mus musculus (house mouse)	3/188	112/11156	3	0.292437	0.997725	0.997725	12164/17130/207596
mmu04514	Cell adhesion molecule (CAM) interaction - Mus musculus (house mouse)	4/188	179/11156	4	0.356484	0.997725	0.997725	12560/15529/207683/54725
mmu04971	Gastric acid secretion - Mus musculus (house mouse)	2/188	75/11156	2	0.36143	0.997725	0.997725	12349/20604
mmu05017	Spinocerebellar ataxia - Mus musculus (house mouse)	3/188	141/11156	3	0.42548	0.997725	0.997725	20743/225326/53623
mmu04146	Peroxisome - Mus musculus (house mouse)	2/188	87/11156	2	0.432711	0.997725	0.997725	58869/70503
mmu00590	Arachidonic acid metabolism - Mus musculus (house mouse)	2/188	89/11156	2	0.444189	0.997725	0.997725	18782/19215
mmu05205	Proteoglycans in cancer - Mus musculus (house mouse)	4/188	204/11156	4	0.451545	0.997725	0.997725	14370/14733/14734/15529
mmu04640	Hematopoietic cell lineage - Mus musculus (house mouse)	2/188	93/11156	2	0.466754	0.997725	0.997725	12509/16188
mmu00140	Steroid hormone biosynthesis - Mus musculus (house mouse)	2/188	101/11156	2	0.510216	0.997725	0.997725	13074/94284
mmu00830	Retinol metabolism - Mus musculus (house mouse)	2/188	102/11156	2	0.515485	0.997725	0.997725	242285/94284
mmu04024	cAMP signaling pathway - Mus musculus (house mouse)	4/188	224/11156	4	0.524303	0.997725	0.997725	20604/53623/58991/98932
mmu04140	Autophagy - animal - Mus musculus (house mouse)	3/188	167/11156	3	0.537025	0.997725	0.997725	16370/225326/69635
mmu04820	Cytoskeleton in muscle cells - Mus musculus (house mouse)	4/188	233/11156	4	0.555534	0.997725	0.997725	15529/18073/20743/98932
mmu05022	Pathways of neurodegeneration - multiple diseases - Mus musculus (house mouse)	8/188	481/11156	8	0.566341	0.997725	0.997725	14370/14778/18039/20743/225326/333182/407790/53623
mmu04714	Thermogenesis - Mus musculus (house mouse)	4/188	238/11156	4	0.572411	0.997725	0.997725	12164/23945/333182/407790
mmu04972	Pancreatic secretion - Mus musculus (house mouse)	2/188	115/11156	2	0.580512	0.997725	0.997725	12349/18782
mmu04360	Axon guidance - Mus musculus (house mouse)	3/188	181/11156	3	0.591806	0.997725	0.997725	108151/18186/98932
mmu05016	Huntington disease - Mus musculus (house mouse)	5/188	308/11156	5	0.596755	0.997725	0.997725	14778/225326/333182/407790/53623
mmu04080	Neuroactive ligand-receptor interaction - Mus musculus (house mouse)	6/188	392/11156	6	0.652174	0.997725	0.997725	14402/20604/320343/53623/58991/83428
mmu04814	Motor proteins - Mus musculus (house mouse)	3/188	198/11156	3	0.652492	0.997725	0.997725	16576/231646/98932
mmu04068	FoxO signaling pathway - Mus musculus (house mouse)	2/188	133/11156	2	0.65966	0.997725	0.997725	16370/213393
mmu00190	Oxidative phosphorylation - Mus musculus (house mouse)	2/188	141/11156	2	0.690823	0.997725	0.997725	333182/407790
mmu04270	Vascular smooth muscle contraction - Mus musculus (house mouse)	2/188	144/11156	2	0.701892	0.997725	0.997725	18782/98932
mmu05418	Fluid shear stress and atherosclerosis - Mus musculus (house mouse)	2/188	149/11156	2	0.719612	0.997725	0.997725	14733/15529
mmu04517	IgSF CAM signaling - Mus musculus (house mouse)	4/188	300/11156	4	0.748913	0.997725	0.997725	18186/20743/54725/98932
mmu04150	mTOR signaling pathway - Mus musculus (house mouse)	2/188	158/11156	2	0.749282	0.997725	0.997725	14370/14783
mmu05014	Amyotrophic lateral sclerosis - Mus musculus (house mouse)	5/188	374/11156	5	0.760474	0.997725	0.997725	14778/18039/225326/333182/407790
mmu04932	Non-alcoholic fatty liver disease - Mus musculus (house mouse)	2/188	162/11156	2	0.761584	0.997725	0.997725	333182/407790
mmu04934	Cushing syndrome - Mus musculus (house mouse)	2/188	162/11156	2	0.761584	0.981597	0.981597	13074/14370
mmu05010	Alzheimer disease - Mus musculus (house mouse)	5/188	389/11156	5	0.789765	0.981597	0.981597	14370/16370/225326/333182/407790
mmu04022	cGMP-PKG signaling pathway - Mus musculus (house mouse)	2/188	172/11156	2	0.790083	0.974996	0.974996	16370/98932
mmu04519	Cadherin signaling - Mus musculus (house mouse)	5/188	414/11156	5	0.832333	0.974996	0.974996	12560/14370/14402/231646/97064
mmu04082	Neuroactive ligand signaling - Mus musculus (house mouse)	2/188	196/11156	2	0.846584	0.974996	0.974996	14402/53623
mmu05415	Diabetic cardiomyopathy - Mus musculus (house mouse)	2/188	216/11156	2	0.882755	0.974996	0.974996	333182/407790
mmu05202	Transcriptional misregulation in cancer - Mus musculus (house mouse)	2/188	219/11156	2	0.887449	0.974996	0.974996	18516/53623
mmu05208	Chemical carcinogenesis - reactive oxygen species - Mus musculus (house mouse)	2/188	229/11156	2	0.901874	0.974996	0.974996	333182/407790
mmu05132	Salmonella infection - Mus musculus (house mouse)	2/188	251/11156	2	0.927772	0.974996	0.974996	225326/98932
mmu05020	Prion disease - Mus musculus (house mouse)	2/188	273/11156	2	0.947144	0.974996	0.974996	333182/407790
mmu05012	Parkinson disease - Mus musculus (house mouse)	2/188	274/11156	2	0.947896	0.974996	0.974996	333182/407790
mmu04060	Cytokine-cytokine receptor interaction - Mus musculus (house mouse)	2/188	294/11156	2	0.960958	0.974996	0.974996	12164/16188
mmu05200	Pathways in cancer - Mus musculus (house mouse)	4/188	549/11156	4	0.984773	0.974996	0.974996	14370/16188/16576/69635
mmu01100	Metabolic pathways - Mus musculus (house mouse)	18/188	1664/11156	18	0.988839	0.974996	0.974996	11565/11648/12349/13074/14778/16832/18782/19215/225326/23945/242285/26432/333182/407790/434437/69215/70503/94284

## Sheet: IRKO_vs_IRWT_24h_ALL
ID	Description	GeneRatio	BgRatio	Count	pvalue	p.adjust	qvalue	geneID
mmu00790	Folate biosynthesis - Mus musculus (house mouse)	3/250	26/11156	3	0.0197636	1	1	11648/11650/14590
mmu00533	Glycosaminoglycan biosynthesis - keratan sulfate - Mus musculus (house mouse)	2/250	14/11156	2	0.0381211	1	1	227327/54371
mmu00730	Thiamine metabolism - Mus musculus (house mouse)	2/250	15/11156	2	0.0433484	1	1	11648/11650
mmu00250	Alanine, aspartate and glutamate metabolism - Mus musculus (house mouse)	3/250	39/11156	3	0.0562762	1	1	11565/14417/70503
mmu04640	Hematopoietic cell lineage - Mus musculus (house mouse)	5/250	93/11156	5	0.0576539	1	1	12509/14724/14961/16188/16409
mmu04081	Hormone signaling - Mus musculus (house mouse)	9/250	220/11156	9	0.0595662	1	1	13982/16370/18796/20604/22354/53945/58991/76854/83428
mmu04610	Complement and coagulation cascades - Mus musculus (house mouse)	5/250	94/11156	5	0.059833	1	1	12509/12630/16409/21788/545366
mmu04666	Fc gamma R-mediated phagocytosis - Mus musculus (house mouse)	5/250	94/11156	5	0.059833	0.972286	0.972286	15162/19354/20698/22324/30948
mmu04935	Growth hormone synthesis, secretion and action - Mus musculus (house mouse)	5/250	117/11156	5	0.122387	0.972286	0.972286	16005/16370/18796/20604/58991
mmu01240	Biosynthesis of cofactors - Mus musculus (house mouse)	6/250	153/11156	6	0.129398	0.972286	0.972286	11565/11648/11650/14590/242285/94284
mmu04940	Type I diabetes mellitus - Mus musculus (house mouse)	3/250	65/11156	3	0.178387	0.972286	0.972286	14417/14961/19275
mmu04514	Cell adhesion molecule (CAM) interaction - Mus musculus (house mouse)	6/250	179/11156	6	0.213567	0.972286	0.972286	12560/14961/15529/16409/207683/54725
mmu04927	Cortisol synthesis and secretion - Mus musculus (house mouse)	3/250	72/11156	3	0.218628	0.972286	0.972286	13074/18796/218461
mmu05033	Nicotine addiction - Mus musculus (house mouse)	2/250	40/11156	2	0.225659	0.972286	0.972286	14402/53623
mmu04216	Ferroptosis - Mus musculus (house mouse)	2/250	41/11156	2	0.233972	0.972286	0.972286	53945/69215
mmu04971	Gastric acid secretion - Mus musculus (house mouse)	3/250	75/11156	3	0.236416	0.972286	0.972286	12349/18796/20604
mmu04024	cAMP signaling pathway - Mus musculus (house mouse)	7/250	224/11156	7	0.237544	0.972286	0.972286	13616/19354/20604/22324/53623/58991/98932
mmu04723	Retrograde endocannabinoid signaling - Mus musculus (house mouse)	5/250	154/11156	5	0.26341	0.972286	0.972286	14402/18796/23945/407790/53623
mmu04670	Leukocyte transendothelial migration - Mus musculus (house mouse)	4/250	119/11156	4	0.277315	0.972286	0.972286	16409/19354/22324/98932
mmu04390	Hippo signaling pathway - Mus musculus (house mouse)	5/250	158/11156	5	0.280594	0.972286	0.972286	11576/12164/14370/241324/97064
mmu04930	Type II diabetes mellitus - Mus musculus (house mouse)	2/250	48/11156	2	0.292391	0.972286	0.972286	16370/18609
mmu05205	Proteoglycans in cancer - Mus musculus (house mouse)	6/250	204/11156	6	0.307755	0.972286	0.972286	13982/14370/14733/14734/15529/22324
mmu04978	Mineral absorption - Mus musculus (house mouse)	2/250	55/11156	2	0.350221	0.972286	0.972286	53945/73649
mmu04070	Phosphatidylinositol signaling system - Mus musculus (house mouse)	3/250	96/11156	3	0.364807	0.972286	0.972286	18796/225326/320127
mmu04923	Regulation of lipolysis in adipocytes - Mus musculus (house mouse)	2/250	57/11156	2	0.366476	0.972286	0.972286	16370/23945
mmu04370	VEGF signaling pathway - Mus musculus (house mouse)	2/250	58/11156	2	0.374545	0.972286	0.972286	19354/20698
mmu05231	Choline metabolism in cancer - Mus musculus (house mouse)	3/250	98/11156	3	0.377044	0.972286	0.972286	19354/20519/320127
mmu04080	Neuroactive ligand-receptor interaction - Mus musculus (house mouse)	10/250	392/11156	10	0.383312	0.972286	0.972286	13616/14402/18439/20604/22354/320343/53623/58991/67405/83428
mmu04371	Apelin signaling pathway - Mus musculus (house mouse)	4/250	140/11156	4	0.384005	0.972286	0.972286	18796/20698/225326/320207
mmu05017	Spinocerebellar ataxia - Mus musculus (house mouse)	4/250	141/11156	4	0.389098	0.972286	0.972286	18796/20743/225326/53623
mmu04730	Long-term depression - Mus musculus (house mouse)	2/250	60/11156	2	0.390555	0.972286	0.972286	18796/53623
mmu00140	Steroid hormone biosynthesis - Mus musculus (house mouse)	3/250	101/11156	3	0.395305	0.972286	0.972286	13074/223706/94284
mmu04976	Bile secretion - Mus musculus (house mouse)	3/250	101/11156	3	0.395305	0.972286	0.972286	12349/23957/94284
mmu04961	Endocrine and other factor-regulated calcium reabsorption - Mus musculus (house mouse)	2/250	61/11156	2	0.398492	0.972286	0.972286	13982/18796
mmu04270	Vascular smooth muscle contraction - Mus musculus (house mouse)	4/250	144/11156	4	0.40434	0.972286	0.972286	13616/18782/18796/98932
mmu04929	GnRH secretion - Mus musculus (house mouse)	2/250	63/11156	2	0.414219	0.972286	0.972286	18796/76854
mmu00561	Glycerolipid metabolism - Mus musculus (house mouse)	2/250	63/11156	2	0.414219	0.972286	0.972286	23945/320127
mmu05217	Basal cell carcinoma - Mus musculus (house mouse)	2/250	63/11156	2	0.414219	0.972286	0.972286	14370/16576
mmu00310	Lysine degradation - Mus musculus (house mouse)	2/250	64/11156	2	0.422007	0.972286	0.972286	107303348/26432
mmu04072	Phospholipase D signaling pathway - Mus musculus (house mouse)	4/250	149/11156	4	0.429578	0.972286	0.972286	18796/20698/320127/320207
mmu04664	Fc epsilon RI signaling pathway - Mus musculus (house mouse)	2/250	66/11156	2	0.43742	0.972286	0.972286	19354/22324
mmu04062	Chemokine signaling pathway - Mus musculus (house mouse)	5/250	194/11156	5	0.440023	0.972286	0.972286	15162/18796/19354/22324/320207
mmu04350	TGF-beta signaling pathway - Mus musculus (house mouse)	3/250	112/11156	3	0.460828	0.972286	0.972286	12164/17130/207596
mmu05140	Leishmaniasis - Mus musculus (house mouse)	2/250	70/11156	2	0.467561	0.972286	0.972286	14961/16409
mmu04972	Pancreatic secretion - Mus musculus (house mouse)	3/250	115/11156	3	0.478187	0.972286	0.972286	12349/18782/18796
mmu04934	Cushing syndrome - Mus musculus (house mouse)	4/250	162/11156	4	0.493673	0.972286	0.972286	13074/14370/18796/218461
mmu04917	Prolactin signaling pathway - Mus musculus (house mouse)	2/250	74/11156	2	0.496727	0.972286	0.972286	13074/13982
mmu04918	Thyroid hormone synthesis - Mus musculus (house mouse)	2/250	74/11156	2	0.496727	0.972286	0.972286	14778/18796
mmu04924	Renin secretion - Mus musculus (house mouse)	2/250	75/11156	2	0.503859	0.972286	0.972286	13616/18796
mmu00562	Inositol phosphate metabolism - Mus musculus (house mouse)	2/250	77/11156	2	0.517925	0.972286	0.972286	18796/225326
mmu04662	B cell receptor signaling pathway - Mus musculus (house mouse)	2/250	80/11156	2	0.538525	0.972286	0.972286	19354/22324
mmu04611	Platelet activation - Mus musculus (house mouse)	3/250	126/11156	3	0.539453	0.972286	0.972286	14724/18796/320207
mmu04022	cGMP-PKG signaling pathway - Mus musculus (house mouse)	4/250	172/11156	4	0.540868	0.972286	0.972286	16370/18796/320207/98932
mmu04750	Inflammatory mediator regulation of TRP channels - Mus musculus (house mouse)	3/250	130/11156	3	0.560695	0.972286	0.972286	18796/246788/277328
mmu04071	Sphingolipid signaling pathway - Mus musculus (house mouse)	3/250	131/11156	3	0.565913	0.972286	0.972286	18796/19354/20698
mmu05150	Staphylococcus aureus infection - Mus musculus (house mouse)	3/250	131/11156	3	0.565913	0.972286	0.972286	12630/14961/16409
mmu05152	Tuberculosis - Mus musculus (house mouse)	4/250	180/11156	4	0.57697	0.972286	0.972286	14961/16409/20698/225326
mmu04911	Insulin secretion - Mus musculus (house mouse)	2/250	86/11156	2	0.577876	0.972286	0.972286	18609/18796
mmu04915	Estrogen signaling pathway - Mus musculus (house mouse)	3/250	134/11156	3	0.581339	0.972286	0.972286	13982/18796/76854
mmu04360	Axon guidance - Mus musculus (house mouse)	4/250	181/11156	4	0.58137	0.972286	0.972286	108151/18186/19354/98932
mmu04146	Peroxisome - Mus musculus (house mouse)	2/250	87/11156	2	0.584192	0.972286	0.972286	58869/70503
mmu04970	Salivary secretion - Mus musculus (house mouse)	2/250	87/11156	2	0.584192	0.972286	0.972286	12945/18796
mmu04726	Serotonergic synapse - Mus musculus (house mouse)	3/250	137/11156	3	0.596416	0.972286	0.972286	14402/18796/223706
mmu04512	ECM-receptor interaction - Mus musculus (house mouse)	2/250	89/11156	2	0.596615	0.972286	0.972286	14724/231470
mmu00590	Arachidonic acid metabolism - Mus musculus (house mouse)	2/250	89/11156	2	0.596615	0.972286	0.972286	18782/19215
mmu04727	GABAergic synapse - Mus musculus (house mouse)	2/250	91/11156	2	0.608759	0.972286	0.972286	14402/14417
mmu04520	Adherens junction - Mus musculus (house mouse)	2/250	92/11156	2	0.614726	0.972286	0.972286	19354/98932
mmu05416	Viral myocarditis - Mus musculus (house mouse)	2/250	92/11156	2	0.614726	0.972286	0.972286	14961/19354
mmu05032	Morphine addiction - Mus musculus (house mouse)	2/250	93/11156	2	0.620624	0.972286	0.972286	14402/218461
mmu01522	Endocrine resistance - Mus musculus (house mouse)	2/250	93/11156	2	0.620624	0.972286	0.972286	13982/76854
mmu05418	Fluid shear stress and atherosclerosis - Mus musculus (house mouse)	3/250	149/11156	3	0.653116	0.972286	0.972286	14733/15529/19354
mmu04713	Circadian entrainment - Mus musculus (house mouse)	2/250	100/11156	2	0.65997	0.972286	0.972286	18796/53623
mmu04916	Melanogenesis - Mus musculus (house mouse)	2/250	100/11156	2	0.65997	0.972286	0.972286	14370/18796
mmu04517	IgSF CAM signaling - Mus musculus (house mouse)	6/250	300/11156	6	0.66842	0.972286	0.972286	16409/18186/20743/22324/54725/98932
mmu00830	Retinol metabolism - Mus musculus (house mouse)	2/250	102/11156	2	0.670596	0.972286	0.972286	242285/94284
mmu00564	Glycerophospholipid metabolism - Mus musculus (house mouse)	2/250	102/11156	2	0.670596	0.972286	0.972286	18782/320127
mmu04518	Integrin signaling - Mus musculus (house mouse)	3/250	153/11156	3	0.670708	0.972286	0.972286	16409/19354/231470
mmu04921	Oxytocin signaling pathway - Mus musculus (house mouse)	3/250	154/11156	3	0.675003	0.972286	0.972286	18796/320207/98932
mmu04922	Glucagon signaling pathway - Mus musculus (house mouse)	2/250	104/11156	2	0.680952	0.972286	0.972286	16832/18796
mmu05016	Huntington disease - Mus musculus (house mouse)	6/250	308/11156	6	0.692934	0.972286	0.972286	14778/18796/225326/333182/407790/53623
mmu05146	Amoebiasis - Mus musculus (house mouse)	2/250	107/11156	2	0.695988	0.972286	0.972286	16409/18796
mmu05145	Toxoplasmosis - Mus musculus (house mouse)	2/250	109/11156	2	0.705685	0.972286	0.972286	14961/320207
mmu04015	Rap1 signaling pathway - Mus musculus (house mouse)	4/250	214/11156	4	0.710827	0.972286	0.972286	16409/18796/19354/22324
mmu05415	Diabetic cardiomyopathy - Mus musculus (house mouse)	4/250	216/11156	4	0.717648	0.972286	0.972286	18796/19354/333182/407790
mmu04140	Autophagy - animal - Mus musculus (house mouse)	3/250	167/11156	3	0.72711	0.972286	0.972286	16370/225326/69635
mmu04725	Cholinergic synapse - Mus musculus (house mouse)	2/250	114/11156	2	0.728805	0.972286	0.972286	18796/320207
mmu04650	Natural killer cell mediated cytotoxicity - Mus musculus (house mouse)	2/250	117/11156	2	0.741928	0.972286	0.972286	19354/22324
mmu04724	Glutamatergic synapse - Mus musculus (house mouse)	2/250	117/11156	2	0.741928	0.972286	0.972286	18796/53623
mmu04919	Thyroid hormone signaling pathway - Mus musculus (house mouse)	2/250	120/11156	2	0.754506	0.972286	0.972286	13982/18796
mmu05022	Pathways of neurodegeneration - multiple diseases - Mus musculus (house mouse)	9/250	481/11156	9	0.756515	0.972286	0.972286	14370/14778/18039/18796/20743/225326/333182/407790/53623
mmu04310	Wnt signaling pathway - Mus musculus (house mouse)	3/250	179/11156	3	0.769215	0.972286	0.972286	14370/18796/19354
mmu04820	Cytoskeleton in muscle cells - Mus musculus (house mouse)	4/250	233/11156	4	0.770894	0.972286	0.972286	15529/18073/20743/98932
mmu04810	Regulation of actin cytoskeleton - Mus musculus (house mouse)	4/250	234/11156	4	0.773767	0.972286	0.972286	16409/19354/22324/98932
mmu04145	Phagosome - Mus musculus (house mouse)	3/250	181/11156	3	0.775694	0.972286	0.972286	14961/16409/225326
mmu04714	Thermogenesis - Mus musculus (house mouse)	4/250	238/11156	4	0.784976	0.972286	0.972286	12164/23945/333182/407790
mmu04068	FoxO signaling pathway - Mus musculus (house mouse)	2/250	133/11156	2	0.803078	0.972286	0.972286	16370/213393
mmu00230	Purine metabolism - Mus musculus (house mouse)	2/250	134/11156	2	0.806437	0.972286	0.972286	11565/218461
mmu04210	Apoptosis - Mus musculus (house mouse)	2/250	136/11156	2	0.813004	0.972286	0.972286	16188/235587
mmu05135	Yersinia infection - Mus musculus (house mouse)	2/250	136/11156	2	0.813004	0.972286	0.972286	19354/22324
mmu04728	Dopaminergic synapse - Mus musculus (house mouse)	2/250	137/11156	2	0.816213	0.972286	0.972286	18796/53623
mmu04082	Neuroactive ligand signaling - Mus musculus (house mouse)	3/250	196/11156	3	0.819666	0.972286	0.972286	14402/18796/53623
mmu04814	Motor proteins - Mus musculus (house mouse)	3/250	198/11156	3	0.82494	0.972286	0.972286	16576/231646/98932
mmu04519	Cadherin signaling - Mus musculus (house mouse)	7/250	414/11156	7	0.825498	0.972286	0.972286	12560/14370/14402/19354/22324/231646/97064
mmu00190	Oxidative phosphorylation - Mus musculus (house mouse)	2/250	141/11156	2	0.828562	0.972286	0.972286	333182/407790
mmu04510	Focal adhesion - Mus musculus (house mouse)	3/250	202/11156	3	0.835096	0.972286	0.972286	19354/22324/98932
mmu05224	Breast cancer - Mus musculus (house mouse)	2/250	147/11156	2	0.845692	0.972286	0.972286	13982/14370
mmu04613	Neutrophil extracellular trap formation - Mus musculus (house mouse)	3/250	209/11156	3	0.851654	0.972286	0.972286	16409/18796/19354
mmu04621	NOD-like receptor signaling pathway - Mus musculus (house mouse)	3/250	212/11156	3	0.858297	0.972286	0.972286	18439/18796/22051
mmu04261	Adrenergic signaling in cardiomyocytes - Mus musculus (house mouse)	2/250	156/11156	2	0.868492	0.972286	0.972286	18796/320207
mmu05202	Transcriptional misregulation in cancer - Mus musculus (house mouse)	3/250	219/11156	3	0.872797	0.972286	0.972286	16409/18516/53623
mmu04150	mTOR signaling pathway - Mus musculus (house mouse)	2/250	158/11156	2	0.873121	0.972286	0.972286	14370/14783
mmu05010	Alzheimer disease - Mus musculus (house mouse)	6/250	389/11156	6	0.873372	0.972286	0.972286	14370/16370/18796/225326/333182/407790
mmu05167	Kaposi sarcoma-associated herpesvirus infection - Mus musculus (house mouse)	3/250	222/11156	3	0.878601	0.972286	0.972286	15162/225326/320207
mmu04932	Non-alcoholic fatty liver disease - Mus musculus (house mouse)	2/250	162/11156	2	0.881934	0.972286	0.972286	333182/407790
mmu04148	Efferocytosis - Mus musculus (house mouse)	2/250	163/11156	2	0.884047	0.972286	0.972286	20698/228432
mmu05014	Amyotrophic lateral sclerosis - Mus musculus (house mouse)	5/250	374/11156	5	0.92595	0.972286	0.972286	14778/18039/225326/333182/407790
mmu04020	Calcium signaling pathway - Mus musculus (house mouse)	3/250	255/11156	3	0.928507	0.972286	0.972286	18439/18796/20698
mmu05020	Prion disease - Mus musculus (house mouse)	3/250	273/11156	3	0.947026	0.972286	0.972286	19354/333182/407790
mmu05417	Lipid and atherosclerosis - Mus musculus (house mouse)	2/250	217/11156	2	0.957693	0.972286	0.972286	18796/22324
mmu05200	Pathways in cancer - Mus musculus (house mouse)	7/250	549/11156	7	0.966163	0.972286	0.972286	13982/14370/16188/16576/18796/19354/69635
mmu05208	Chemical carcinogenesis - reactive oxygen species - Mus musculus (house mouse)	2/250	229/11156	2	0.966435	0.972286	0.972286	333182/407790
mmu05207	Chemical carcinogenesis - receptor activation - Mus musculus (house mouse)	2/250	231/11156	2	0.967712	0.972286	0.972286	13982/94284
mmu04014	Ras signaling pathway - Mus musculus (house mouse)	2/250	237/11156	2	0.971271	0.972286	0.972286	18782/19354
mmu05166	Human T-cell leukemia virus 1 infection - Mus musculus (house mouse)	2/250	245/11156	2	0.975433	0.972286	0.972286	14961/18186
mmu05132	Salmonella infection - Mus musculus (house mouse)	2/250	251/11156	2	0.978167	0.972286	0.972286	225326/98932
mmu05163	Human cytomegalovirus infection - Mus musculus (house mouse)	2/250	254/11156	2	0.979422	0.972286	0.972286	18796/19354
mmu01100	Metabolic pathways - Mus musculus (house mouse)	26/250	1664/11156	26	0.98611	0.972286	0.972286	107303348/11565/11648/11650/12349/13074/14417/14778/16832/18782/18796/19215/20698/218461/225326/23945/242285/26432/320127/333182/407790/434437/67569/69215/70503/94284
mmu05012	Parkinson disease - Mus musculus (house mouse)	2/250	274/11156	2	0.986171	0.972286	0.972286	333182/407790
mmu04060	Cytokine-cytokine receptor interaction - Mus musculus (house mouse)	2/250	294/11156	2	0.990752	0.972286	0.972286	12164/16188
mmu04151	PI3K-Akt signaling pathway - Mus musculus (house mouse)	2/250	368/11156	2	0.997985	0.972286	0.972286	16188/320207

## Sheet: WT_IR6h_vs_Ctrl_UP
ID	Description	GeneRatio	BgRatio	Count	pvalue	p.adjust	qvalue	geneID
mmu04115	p53 signaling pathway - Mus musculus (house mouse)	11/279	75/11156	11	2.32649e-06	0.000390851	0.000390851	12443/12444/12448/12450/170770/17248/22401/230784/29813/29870/57913
mmu04360	Axon guidance - Mus musculus (house mouse)	10/279	181/11156	10	0.0155782	0.000390851	0.000390851	13642/13836/13838/16885/18019/18803/18844/18846/19649/20563
mmu04382	Cornified envelope formation - Mus musculus (house mouse)	11/279	222/11156	11	0.0238459	0.000390851	0.000390851	12365/12738/16665/16776/16782/19041/192897/66166/74127/74591/94179
mmu04517	IgSF CAM signaling - Mus musculus (house mouse)	13/279	300/11156	13	0.0385242	0.000390851	0.000390851	11735/12519/13822/18803/18844/18846/19094/19649/20563/239250/67951/71740/74053
mmu02010	ABC transporters - Mus musculus (house mouse)	4/279	58/11156	4	0.0567596	0.000390851	0.000390851	18669/239273/27416/74591
mmu04658	Th1 and Th2 cell differentiation - Mus musculus (house mouse)	5/279	88/11156	5	0.0693397	0.000390851	0.000390851	16450/18019/18131/18803/19094
mmu04512	ECM-receptor interaction - Mus musculus (house mouse)	5/279	89/11156	5	0.072043	0.000390851	0.000390851	114249/12505/16776/16782/192897
mmu01522	Endocrine resistance - Mus musculus (house mouse)	5/279	93/11156	5	0.0834247	0.000390851	0.000390851	12443/16450/18131/19094/210044
mmu05222	Small cell lung cancer - Mus musculus (house mouse)	5/279	94/11156	5	0.0864106	0.000390851	0.000390851	12443/12448/16776/16782/27015
mmu04518	Integrin signaling - Mus musculus (house mouse)	7/279	153/11156	7	0.0893288	0.000390851	0.000390851	114249/12443/12444/16776/16782/192176/192897
mmu04390	Hippo signaling pathway - Mus musculus (house mouse)	7/279	158/11156	7	0.101532	0.000390851	0.000390851	12163/12443/12444/16475/170770/211652/22414
mmu04933	AGE-RAGE signaling pathway in diabetic complications - Mus musculus (house mouse)	5/279	101/11156	5	0.108839	0.000390851	0.000390851	12443/18754/18802/18803/19094
mmu04148	Efferocytosis - Mus musculus (house mouse)	7/279	163/11156	7	0.114599	0.000390851	0.000390851	11689/18019/19094/228432/26362/319520/78070
mmu05205	Proteoglycans in cancer - Mus musculus (house mouse)	8/279	204/11156	8	0.139663	0.000390851	0.000390851	11735/12443/12505/18793/18803/19094/192176/22414
mmu04392	Hippo signaling pathway - multiple species - Mus musculus (house mouse)	2/279	27/11156	2	0.14565	0.000390851	0.000390851	16475/211652
mmu04981	Folate transport and metabolism - Mus musculus (house mouse)	2/279	27/11156	2	0.14565	0.000390851	0.000390851	239273/27416
mmu01523	Antifolate resistance - Mus musculus (house mouse)	2/279	28/11156	2	0.154394	0.000390851	0.000390851	239273/27416
mmu04370	VEGF signaling pathway - Mus musculus (house mouse)	3/279	58/11156	3	0.176722	0.000390851	0.000390851	18019/18803/19094
mmu00561	Glycerolipid metabolism - Mus musculus (house mouse)	3/279	63/11156	3	0.20861	0.000390851	0.000390851	13139/218121/380921
mmu04070	Phosphatidylinositol signaling system - Mus musculus (house mouse)	4/279	96/11156	4	0.219277	0.000390851	0.000390851	13139/18802/18803/380921
mmu04664	Fc epsilon RI signaling pathway - Mus musculus (house mouse)	3/279	66/11156	3	0.228319	0.000390851	0.000390851	11689/18803/19094
mmu05216	Thyroid cancer - Mus musculus (house mouse)	2/279	37/11156	2	0.236367	0.000390851	0.000390851	12443/27015
mmu04510	Focal adhesion - Mus musculus (house mouse)	7/279	202/11156	7	0.242305	0.000390851	0.000390851	12443/12444/13730/16776/16782/192176/192897
mmu05033	Nicotine addiction - Mus musculus (house mouse)	2/279	40/11156	2	0.264338	0.000390851	0.000390851	12287/53623
mmu05223	Non-small cell lung cancer - Mus musculus (house mouse)	3/279	72/11156	3	0.268657	0.000390851	0.000390851	12443/18803/27015
mmu04371	Apelin signaling pathway - Mus musculus (house mouse)	5/279	140/11156	5	0.272945	0.000390851	0.000390851	12443/18131/18754/18791/210044
mmu05206	MicroRNAs in cancer - Mus musculus (house mouse)	10/279	318/11156	10	0.273939	0.000390851	0.000390851	12443/12444/12448/12450/12505/17248/18131/18669/18754/18803
mmu04064	NF-kappa B signaling pathway - Mus musculus (house mouse)	4/279	107/11156	4	0.279317	0.000390851	0.000390851	18803/230073/245527/57913
mmu04917	Prolactin signaling pathway - Mus musculus (house mouse)	3/279	74/11156	3	0.282294	0.000390851	0.000390851	12443/12444/19094
mmu05162	Measles - Mus musculus (house mouse)	5/279	142/11156	5	0.282584	0.000390851	0.000390851	12443/12444/12448/170770/230073
mmu05214	Glioma - Mus musculus (house mouse)	3/279	75/11156	3	0.289135	0.000390851	0.000390851	12443/18803/27015
mmu05145	Toxoplasmosis - Mus musculus (house mouse)	4/279	109/11156	4	0.290527	0.000390851	0.000390851	11689/16776/16782/19094
mmu04310	Wnt signaling pathway - Mus musculus (house mouse)	6/279	179/11156	6	0.291161	0.000390851	0.000390851	12443/12444/14283/18019/22414/76441
mmu05224	Breast cancer - Mus musculus (house mouse)	5/279	147/11156	5	0.306952	0.000390851	0.000390851	12443/16450/18131/22414/27015
mmu04020	Calcium signaling pathway - Mus musculus (house mouse)	8/279	255/11156	8	0.307125	0.000390851	0.000390851	11555/12287/14676/18019/18802/18803/210044/269717
mmu05226	Gastric cancer - Mus musculus (house mouse)	5/279	150/11156	5	0.32172	0.000390851	0.000390851	12443/12448/18669/22414/27015
mmu04930	Type II diabetes mellitus - Mus musculus (house mouse)	2/279	48/11156	2	0.338573	0.000390851	0.000390851	12287/18754
mmu05169	Epstein-Barr virus infection - Mus musculus (house mouse)	7/279	227/11156	7	0.340727	0.000390851	0.000390851	12443/12444/12448/12505/19094/230073/27015
mmu04919	Thyroid hormone signaling pathway - Mus musculus (house mouse)	4/279	120/11156	4	0.352969	0.000390851	0.000390851	12443/18131/18802/18803
mmu05412	Arrhythmogenic right ventricular cardiomyopathy - Mus musculus (house mouse)	3/279	86/11156	3	0.364694	0.000390851	0.000390851	14609/16905/192897
mmu04540	Gap junction - Mus musculus (house mouse)	3/279	86/11156	3	0.364694	0.000390851	0.000390851	14609/210044/67951
mmu04820	Cytoskeleton in muscle cells - Mus musculus (house mouse)	7/279	233/11156	7	0.365239	0.000390851	0.000390851	11459/11735/16905/192897/242702/70435/76441
mmu03460	Fanconi anemia pathway - Mus musculus (house mouse)	2/279	52/11156	2	0.374914	0.000390851	0.000390851	27015/56210
mmu05210	Colorectal cancer - Mus musculus (house mouse)	3/279	88/11156	3	0.378359	0.000390851	0.000390851	12443/170770/27015
mmu05235	PD-L1 expression and PD-1 checkpoint pathway in cancer - Mus musculus (house mouse)	3/279	88/11156	3	0.378359	0.000390851	0.000390851	18019/18803/19094
mmu04934	Cushing syndrome - Mus musculus (house mouse)	5/279	162/11156	5	0.381367	0.000390851	0.000390851	12443/12448/15370/210044/22414
mmu05161	Hepatitis B - Mus musculus (house mouse)	5/279	164/11156	5	0.39133	0.000390851	0.000390851	12448/13655/18019/19094/230073
mmu00510	N-Glycan biosynthesis - Mus musculus (house mouse)	2/279	55/11156	2	0.401631	0.000390851	0.000390851	107895/380959
mmu04750	Inflammatory mediator regulation of TRP channels - Mus musculus (house mouse)	4/279	130/11156	4	0.409846	0.000390851	0.000390851	18754/18803/19094/210044
mmu04666	Fc gamma R-mediated phagocytosis - Mus musculus (house mouse)	3/279	94/11156	3	0.418929	0.000390851	0.000390851	16885/18754/18803
mmu04610	Complement and coagulation cascades - Mus musculus (house mouse)	3/279	94/11156	3	0.418929	0.000390851	0.000390851	18791/18793/20720
mmu04923	Regulation of lipolysis in adipocytes - Mus musculus (house mouse)	2/279	57/11156	2	0.419141	0.000390851	0.000390851	11555/210044
mmu04068	FoxO signaling pathway - Mus musculus (house mouse)	4/279	133/11156	4	0.426748	0.000390851	0.000390851	12443/12444/19094/20620
mmu05213	Endometrial cancer - Mus musculus (house mouse)	2/279	58/11156	2	0.427799	0.000390851	0.000390851	12443/27015
mmu04340	Hedgehog signaling pathway - Mus musculus (house mouse)	2/279	58/11156	2	0.427799	0.000390851	0.000390851	12443/12444
mmu05132	Salmonella infection - Mus musculus (house mouse)	7/279	251/11156	7	0.439153	0.000390851	0.000390851	100041194/17952/19094/192176/20336/66395/67951
mmu05135	Yersinia infection - Mus musculus (house mouse)	4/279	136/11156	4	0.443527	0.000390851	0.000390851	16885/18019/18803/19094
mmu05231	Choline metabolism in cancer - Mus musculus (house mouse)	3/279	98/11156	3	0.445494	0.000390851	0.000390851	13139/18803/380921
mmu04519	Cadherin signaling - Mus musculus (house mouse)	11/279	414/11156	11	0.462453	0.000390851	0.000390851	14609/16475/16665/19094/211652/22414/235281/329165/74127/76441/94179
mmu04976	Bile secretion - Mus musculus (house mouse)	3/279	101/11156	3	0.465101	0.000390851	0.000390851	18669/210044/239273
mmu05202	Transcriptional misregulation in cancer - Mus musculus (house mouse)	6/279	219/11156	6	0.468942	0.000390851	0.000390851	11864/12444/18612/18791/27015/53623
mmu04330	Notch signaling pathway - Mus musculus (house mouse)	2/279	63/11156	2	0.47003	0.000390851	0.000390851	16450/18131
mmu05217	Basal cell carcinoma - Mus musculus (house mouse)	2/279	63/11156	2	0.47003	0.000390851	0.000390851	22414/27015
mmu00564	Glycerophospholipid metabolism - Mus musculus (house mouse)	3/279	102/11156	3	0.47157	0.000390851	0.000390851	13139/218121/380921
mmu04218	Cellular senescence - Mus musculus (house mouse)	5/279	181/11156	5	0.474988	0.000390851	0.000390851	12443/12444/12448/18019/19094
mmu05414	Dilated cardiomyopathy - Mus musculus (house mouse)	3/279	103/11156	3	0.478003	0.000390851	0.000390851	16905/192897/210044
mmu04913	Ovarian steroidogenesis - Mus musculus (house mouse)	2/279	64/11156	2	0.478253	0.000390851	0.000390851	11689/210044
mmu04925	Aldosterone synthesis and secretion - Mus musculus (house mouse)	3/279	104/11156	3	0.4844	0.000390851	0.000390851	15370/18754/210044
mmu04659	Th17 cell differentiation - Mus musculus (house mouse)	3/279	105/11156	3	0.490759	0.000390851	0.000390851	18019/18803/19094
mmu05215	Prostate cancer - Mus musculus (house mouse)	3/279	107/11156	3	0.503362	0.000390851	0.000390851	12443/12448/18791
mmu05146	Amoebiasis - Mus musculus (house mouse)	3/279	107/11156	3	0.503362	0.000390851	0.000390851	14676/16776/16782
mmu04072	Phospholipase D signaling pathway - Mus musculus (house mouse)	4/279	149/11156	4	0.514233	0.000390851	0.000390851	13139/18803/210044/380921
mmu05207	Chemical carcinogenesis - receptor activation - Mus musculus (house mouse)	6/279	231/11156	6	0.520843	0.000390851	0.000390851	11555/12224/12287/12443/210044/74229
mmu04931	Insulin resistance - Mus musculus (house mouse)	3/279	110/11156	3	0.521962	0.000390851	0.000390851	105651/18754/225579
mmu04625	C-type lectin receptor signaling pathway - Mus musculus (house mouse)	3/279	112/11156	3	0.53415	0.000390851	0.000390851	13655/18019/19094
mmu04921	Oxytocin signaling pathway - Mus musculus (house mouse)	4/279	154/11156	4	0.540331	0.000390851	0.000390851	12443/18019/210044/28240
mmu04723	Retrograde endocannabinoid signaling - Mus musculus (house mouse)	4/279	154/11156	4	0.540331	0.000390851	0.000390851	12287/19094/210044/53623
mmu04927	Cortisol synthesis and secretion - Mus musculus (house mouse)	2/279	72/11156	2	0.541129	0.000390851	0.000390851	15370/210044
mmu05218	Melanoma - Mus musculus (house mouse)	2/279	72/11156	2	0.541129	0.000390851	0.000390851	12443/27015
mmu04622	RIG-I-like receptor signaling pathway - Mus musculus (house mouse)	2/279	73/11156	2	0.548612	0.000390851	0.000390851	19094/230073
mmu04724	Glutamatergic synapse - Mus musculus (house mouse)	3/279	117/11156	3	0.563837	0.000390851	0.000390851	110637/210044/53623
mmu04935	Growth hormone synthesis, secretion and action - Mus musculus (house mouse)	3/279	117/11156	3	0.563837	0.000390851	0.000390851	18803/19094/210044
mmu04650	Natural killer cell mediated cytotoxicity - Mus musculus (house mouse)	3/279	117/11156	3	0.563837	0.000390851	0.000390851	18019/18803/77777
mmu05220	Chronic myeloid leukemia - Mus musculus (house mouse)	2/279	76/11156	2	0.570547	0.000390851	0.000390851	12443/27015
mmu05212	Pancreatic cancer - Mus musculus (house mouse)	2/279	76/11156	2	0.570547	0.000390851	0.000390851	12443/27015
mmu04670	Leukocyte transendothelial migration - Mus musculus (house mouse)	3/279	119/11156	3	0.575387	0.000390851	0.000390851	12738/18803/19094
mmu00562	Inositol phosphate metabolism - Mus musculus (house mouse)	2/279	77/11156	2	0.577686	0.000390851	0.000390851	18802/18803
mmu05166	Human T-cell leukemia virus 1 infection - Mus musculus (house mouse)	6/279	245/11156	6	0.578723	0.000390851	0.000390851	12443/12444/12448/14283/18019/210044
mmu04660	T cell receptor signaling pathway - Mus musculus (house mouse)	3/279	122/11156	3	0.59235	0.000390851	0.000390851	18019/18803/19094
mmu04114	Oocyte meiosis - Mus musculus (house mouse)	3/279	123/11156	3	0.597907	0.000390851	0.000390851	12448/19094/210044
mmu01521	EGFR tyrosine kinase inhibitor resistance - Mus musculus (house mouse)	2/279	80/11156	2	0.598579	0.000390851	0.000390851	18803/26362
mmu04060	Cytokine-cytokine receptor interaction - Mus musculus (house mouse)	7/279	294/11156	7	0.606348	0.000390851	0.000390851	12163/16181/16878/21936/22164/245527/94185
mmu05200	Pathways in cancer - Mus musculus (house mouse)	13/279	549/11156	13	0.621168	0.000390851	0.000390851	11864/12443/12444/12448/16450/16776/16782/170770/18131/18803/210044/22414/27015
mmu04012	ErbB signaling pathway - Mus musculus (house mouse)	2/279	84/11156	2	0.625218	0.000390851	0.000390851	12223/18803
mmu04022	cGMP-PKG signaling pathway - Mus musculus (house mouse)	4/279	172/11156	4	0.627892	0.000390851	0.000390851	11555/18019/18754/210044
mmu04926	Relaxin signaling pathway - Mus musculus (house mouse)	3/279	131/11156	3	0.640558	0.000390851	0.000390851	14676/19094/210044
mmu05225	Hepatocellular carcinoma - Mus musculus (house mouse)	4/279	175/11156	4	0.641415	0.000390851	0.000390851	12443/18803/22414/27015
mmu04970	Salivary secretion - Mus musculus (house mouse)	2/279	87/11156	2	0.644288	0.000390851	0.000390851	11555/210044
mmu04380	Osteoclast differentiation - Mus musculus (house mouse)	3/279	132/11156	3	0.645662	0.000390851	0.000390851	14283/18019/19094
mmu04915	Estrogen signaling pathway - Mus musculus (house mouse)	3/279	134/11156	3	0.655714	0.000390851	0.000390851	16665/210044/94179
mmu03320	PPAR signaling pathway - Mus musculus (house mouse)	2/279	89/11156	2	0.656571	0.000390851	0.000390851	225579/78070
mmu04211	Longevity regulating pathway - Mus musculus (house mouse)	2/279	90/11156	2	0.662585	0.000390851	0.000390851	210044/230784
mmu04912	GnRH signaling pathway - Mus musculus (house mouse)	2/279	90/11156	2	0.662585	0.000390851	0.000390851	19094/210044
mmu04210	Apoptosis - Mus musculus (house mouse)	3/279	136/11156	3	0.665561	0.000390851	0.000390851	16905/170770/57913
mmu04727	GABAergic synapse - Mus musculus (house mouse)	2/279	91/11156	2	0.668514	0.000390851	0.000390851	12287/210044
mmu04728	Dopaminergic synapse - Mus musculus (house mouse)	3/279	137/11156	3	0.670407	0.000390851	0.000390851	12287/19094/53623
mmu05203	Viral carcinogenesis - Mus musculus (house mouse)	5/279	226/11156	5	0.671312	0.000390851	0.000390851	12443/12444/12448/13655/56233
mmu05165	Human papillomavirus infection - Mus musculus (house mouse)	8/279	357/11156	8	0.674264	0.000390851	0.000390851	12443/12444/12448/16776/16782/18131/192897/22414
mmu05416	Viral myocarditis - Mus musculus (house mouse)	2/279	92/11156	2	0.674359	0.000390851	0.000390851	12443/12519
mmu05032	Morphine addiction - Mus musculus (house mouse)	2/279	93/11156	2	0.68012	0.000390851	0.000390851	12287/210044
mmu04914	Progesterone-mediated oocyte maturation - Mus musculus (house mouse)	2/279	93/11156	2	0.68012	0.000390851	0.000390851	19094/210044
mmu04550	Signaling pathways regulating pluripotency of stem cells - Mus musculus (house mouse)	3/279	140/11156	3	0.684638	0.000390851	0.000390851	16878/19094/22414
mmu04936	Alcoholic liver disease - Mus musculus (house mouse)	3/279	141/11156	3	0.68928	0.000390851	0.000390851	12443/19094/78070
mmu04657	IL-17 signaling pathway - Mus musculus (house mouse)	2/279	97/11156	2	0.702339	0.000390851	0.000390851	14283/19094
mmu04151	PI3K-Akt signaling pathway - Mus musculus (house mouse)	8/279	368/11156	8	0.706615	0.000390851	0.000390851	12443/12444/12448/13836/15370/16776/16782/192897
mmu05410	Hypertrophic cardiomyopathy - Mus musculus (house mouse)	2/279	100/11156	2	0.718152	0.000390851	0.000390851	16905/192897
mmu04916	Melanogenesis - Mus musculus (house mouse)	2/279	100/11156	2	0.718152	0.000390851	0.000390851	210044/22414
mmu04713	Circadian entrainment - Mus musculus (house mouse)	2/279	100/11156	2	0.718152	0.000390851	0.000390851	210044/53623
mmu04082	Neuroactive ligand signaling - Mus musculus (house mouse)	4/279	196/11156	4	0.72687	0.000390851	0.000390851	110637/11555/210044/53623
mmu05142	Chagas disease - Mus musculus (house mouse)	2/279	103/11156	2	0.733254	0.000390851	0.000390851	14676/19094
mmu04922	Glucagon signaling pathway - Mus musculus (house mouse)	2/279	104/11156	2	0.738134	0.000390851	0.000390851	210044/78070
mmu04620	Toll-like receptor signaling pathway - Mus musculus (house mouse)	2/279	104/11156	2	0.738134	0.000390851	0.000390851	12519/19094
mmu04261	Adrenergic signaling in cardiomyocytes - Mus musculus (house mouse)	3/279	156/11156	3	0.752833	0.000390851	0.000390851	11555/19094/210044
mmu04110	Cell cycle - Mus musculus (house mouse)	3/279	157/11156	3	0.756674	0.000390851	0.000390851	12443/12444/12448
mmu04010	MAPK signaling pathway - Mus musculus (house mouse)	6/279	299/11156	6	0.76326	0.000390851	0.000390851	12287/13836/15370/19094/192176/319520
mmu04621	NOD-like receptor signaling pathway - Mus musculus (house mouse)	4/279	212/11156	4	0.78114	0.000390851	0.000390851	17952/19094/28240/71914
mmu05160	Hepatitis C - Mus musculus (house mouse)	3/279	164/11156	3	0.782234	0.000390851	0.000390851	12443/12738/230073
mmu04725	Cholinergic synapse - Mus musculus (house mouse)	2/279	114/11156	2	0.782868	0.000390851	0.000390851	12287/210044
mmu04015	Rap1 signaling pathway - Mus musculus (house mouse)	4/279	214/11156	4	0.787285	0.000390851	0.000390851	13836/18803/19094/210044
mmu04928	Parathyroid hormone synthesis, secretion and action - Mus musculus (house mouse)	2/279	116/11156	2	0.790969	0.000390851	0.000390851	17388/210044
mmu04668	TNF signaling pathway - Mus musculus (house mouse)	2/279	118/11156	2	0.798803	0.000390851	0.000390851	16878/19094
mmu04530	Tight junction - Mus musculus (house mouse)	3/279	169/11156	3	0.799108	0.000390851	0.000390851	12443/12738/18754
mmu04630	JAK-STAT signaling pathway - Mus musculus (house mouse)	3/279	171/11156	3	0.805546	0.000390851	0.000390851	12443/12444/16878
mmu04722	Neurotrophin signaling pathway - Mus musculus (house mouse)	2/279	121/11156	2	0.810068	0.000390851	0.000390851	18803/19094
mmu05167	Kaposi sarcoma-associated herpesvirus infection - Mus musculus (house mouse)	4/279	222/11156	4	0.810502	0.000390851	0.000390851	12443/18019/18803/19094
mmu04024	cAMP signaling pathway - Mus musculus (house mouse)	4/279	224/11156	4	0.815974	0.000390851	0.000390851	11555/210044/239273/53623
mmu04611	Platelet activation - Mus musculus (house mouse)	2/279	126/11156	2	0.827601	0.000390851	0.000390851	19094/210044
mmu04514	Cell adhesion molecule (CAM) interaction - Mus musculus (house mouse)	3/279	179/11156	3	0.82959	0.000390851	0.000390851	12519/12738/239250
mmu04152	AMPK signaling pathway - Mus musculus (house mouse)	2/279	127/11156	2	0.830928	0.000390851	0.000390851	12443/78070
mmu05150	Staphylococcus aureus infection - Mus musculus (house mouse)	2/279	131/11156	2	0.843668	0.000390851	0.000390851	16665/94179
mmu04071	Sphingolipid signaling pathway - Mus musculus (house mouse)	2/279	131/11156	2	0.843668	0.000390851	0.000390851	18754/19094
mmu04714	Thermogenesis - Mus musculus (house mouse)	4/279	238/11156	4	0.850747	0.000390851	0.000390851	12163/19094/210044/78070
mmu00230	Purine metabolism - Mus musculus (house mouse)	2/279	134/11156	2	0.852646	0.000390851	0.000390851	210044/67464
mmu05170	Human immunodeficiency virus 1 infection - Mus musculus (house mouse)	4/279	241/11156	4	0.857433	0.000390851	0.000390851	16885/18019/18803/19094
mmu04726	Serotonergic synapse - Mus musculus (house mouse)	2/279	137/11156	2	0.861153	0.000390851	0.000390851	11689/12287
mmu04814	Motor proteins - Mus musculus (house mouse)	3/279	198/11156	3	0.876702	0.000390851	0.000390851	11459/67951/69926
mmu04270	Vascular smooth muscle contraction - Mus musculus (house mouse)	2/279	144/11156	2	0.879285	0.000390851	0.000390851	18754/210044
mmu05163	Human cytomegalovirus infection - Mus musculus (house mouse)	4/279	254/11156	4	0.883539	0.000390851	0.000390851	12443/18019/19094/210044
mmu05016	Huntington disease - Mus musculus (house mouse)	5/279	308/11156	5	0.888495	0.000390851	0.000390851	12287/170770/53623/67951/69926
mmu05418	Fluid shear stress and atherosclerosis - Mus musculus (house mouse)	2/279	149/11156	2	0.890875	0.000390851	0.000390851	18791/19094
mmu04613	Neutrophil extracellular trap formation - Mus musculus (house mouse)	3/279	209/11156	3	0.898371	0.000390851	0.000390851	18803/19094/56233
mmu04150	mTOR signaling pathway - Mus musculus (house mouse)	2/279	158/11156	2	0.909177	0.000390851	0.000390851	22414/230784
mmu05417	Lipid and atherosclerosis - Mus musculus (house mouse)	3/279	217/11156	3	0.911918	0.000390851	0.000390851	18019/18803/19094
mmu04081	Hormone signaling - Mus musculus (house mouse)	3/279	220/11156	3	0.916562	0.000390851	0.000390851	11555/14676/210044
mmu04810	Regulation of actin cytoskeleton - Mus musculus (house mouse)	3/279	234/11156	3	0.935425	0.000390851	0.000390851	16885/192897/329165
mmu04014	Ras signaling pathway - Mus musculus (house mouse)	3/279	237/11156	3	0.938919	0.000390851	0.000390851	13836/18803/19415
mmu04142	Lysosome biogenesis - Mus musculus (house mouse)	3/279	254/11156	3	0.955636	0.000390851	0.000390851	67464/76943/79196
mmu04062	Chemokine signaling pathway - Mus musculus (house mouse)	2/279	194/11156	2	0.957331	0.000390851	0.000390851	18803/210044
mmu05022	Pathways of neurodegeneration - multiple diseases - Mus musculus (house mouse)	7/279	481/11156	7	0.959985	0.000390851	0.000390851	12287/18803/19094/22414/53623/67951/69926
mmu05034	Alcoholism - Mus musculus (house mouse)	2/279	208/11156	2	0.968438	0.000390851	0.000390851	55984/56233
mmu05020	Prion disease - Mus musculus (house mouse)	3/279	273/11156	3	0.969225	0.000390851	0.000390851	12287/19094/67951
mmu05208	Chemical carcinogenesis - reactive oxygen species - Mus musculus (house mouse)	2/279	229/11156	2	0.980057	0.000390851	0.000390851	13521/19094
mmu04080	Neuroactive ligand-receptor interaction - Mus musculus (house mouse)	4/279	392/11156	4	0.989775	0.000390851	0.000390851	110637/11443/11555/53623
mmu05171	Coronavirus disease - COVID-19 - Mus musculus (house mouse)	3/279	334/11156	3	0.990954	0.000390851	0.000390851	18803/19094/230073
mmu05012	Parkinson disease - Mus musculus (house mouse)	2/279	274/11156	2	0.992714	0.000390851	0.000390851	18803/67951
mmu05014	Amyotrophic lateral sclerosis - Mus musculus (house mouse)	3/279	374/11156	3	0.996084	0.000390851	0.000390851	19094/67951/69926
mmu05010	Alzheimer disease - Mus musculus (house mouse)	3/279	389/11156	3	0.997156	0.000390851	0.000390851	22414/23821/67951
mmu01100	Metabolic pathways - Mus musculus (house mouse)	16/279	1664/11156	16	1	0.000390851	0.000390851	107895/11689/13139/14594/18802/18803/210044/212647/217830/218121/239017/241062/380921/380959/66198/67464

[truncated: 11 more sheets: WT_IR6h_vs_Ctrl_DOWN, WT_IR6h_vs_Ctrl_ALL, WT_IR24h_vs_Ctrl_UP, WT_IR24h_vs_Ctrl_DOWN, WT_IR24h_vs_Ctrl_ALL, KO_IR6h_vs_Ctrl_UP, KO_IR6h_vs_Ctrl_DOWN, KO_IR6h_vs_Ctrl_ALL, KO_IR24h_vs_Ctrl_UP, KO_IR24h_vs_Ctrl_DOWN, KO_IR24h_vs_Ctrl_ALL]
